# Supplementary material for: 2,3,6,3′,4′-Penta-O-acetyl-4,1′,6′-tri­chloro-4,1′,6′-tride­oxy­sucrose
Source: Acta Crystallogr Sect E Struct Rep Online. 2011 Aug 11;67(Pt 9):o2323. doi: 10.1107/S1600536811032120 (PMC3200789; doi:10.1107/S1600536811032120)
Supplement: Supplementary file 1 [file e-67-o2323-sup1.cif]

##############################################################################
#                                                                            #
# This CIF contains the data in a paper accepted for publication in          #
# Acta Crystallographica Section E. It conforms to the requirements of       #
# Notes for Authors for Acta Crystallographica Section E, and has been       #
# peer reviewed under the auspices of the IUCr Commission on Journals.       #
#                                                                            #
# Full details of the Crystallographic Information File format               #
# are given in the paper "The Crystallographic Information File (CIF):       #
# a New Standard Archive File for Crystallography" by S. R. Hall, F. H.      #
# Allen and I. D. Brown [Acta Cryst. (1991), A47, 655-685].                  #
#                                                                            #
# The current version of the core CIF dictionary is obtainable from          #
# ftp://ftp.iucr.org/pub/cif_core.dic.                                       #
#                                                                            #
# Software is freely available for graphical display of the structure(s)     #
# in this CIF. For information consult the CIF software page                 #
# http://www.iucr.org/resources/cif/software.                                #
#                                                                            #
# This file may be used for bona fide research purposes within the           #
# scientific community so long as proper attribution is given to the journal # 
# article from which it was obtained.                                        #
#                                                                            #
##############################################################################
data_I
_audit_creation_method     SHELXL-97
_chemical_name_systematic
;
2,3,6,3',4'-Penta-<i>O</i>-acetyl-4,1',6'-trichloro-4,1',6'-trideoxysucrose
;
_chemical_name_common     ?
_chemical_formula_moiety     'C22 H29 Cl3 O13'
_chemical_formula_sum     'C22 H29 Cl3 O13'
_chemical_formula_iupac     'C22 H29 Cl3 O13'
_chemical_formula_weight     607.80
_chemical_melting_point     ?
_symmetry_cell_setting     orthorhombic
_symmetry_space_group_name_H-M     'P 21 21 21'
_symmetry_space_group_name_Hall     'P 2ac 2ab'
loop_
    _symmetry_equiv_pos_as_xyz
    'x, y, z'
    '-x+1/2, -y, z+1/2'
    '-x, y+1/2, -z+1/2'
    'x+1/2, -y+1/2, -z'
_cell_length_a     8.9813(6)
_cell_length_b     15.5062(10)
_cell_length_c     19.9737(13)
_cell_angle_alpha     90.00
_cell_angle_beta     90.00
_cell_angle_gamma     90.00
_cell_volume     2781.7(3)
_cell_formula_units_Z     4
_cell_measurement_reflns_used     6865
_cell_measurement_theta_min     2.4
_cell_measurement_theta_max     25.6
_cell_measurement_temperature     293(2)
_exptl_crystal_description     prism
_exptl_crystal_colour     colourless
_exptl_crystal_size_max     0.37
_exptl_crystal_size_mid     0.31
_exptl_crystal_size_min     0.21
_exptl_crystal_density_diffrn     1.451
_exptl_crystal_density_meas     ?
_exptl_crystal_density_method     'not measured'
_exptl_crystal_F_000     1264
_exptl_absorpt_coefficient_mu     0.392
_exptl_absorpt_correction_type     multi-scan
_exptl_absorpt_process_details     '(SADABS; Bruker, 2002)'
_exptl_absorpt_correction_T_min     0.77724
_exptl_absorpt_correction_T_max     1.00000
_exptl_special_details
;
1H NMR (400 MHz, DMSO-d6): \s 2.03 (3<i>H</i>, s, COCH3), 2.05 (3<i>H</i>,
s, COCH3), 2.06 (6<i>H</i>, s, COCH3), 2.07 (3<i>H</i>, s, COCH3),
3.82--3.96 (4<i>H</i>, m, 2ClCH2), 4.16 (2<i>H</i>, d, J = 5.6 Hz, CH2OAc),
4.26--4.31 (1<i>H</i>, m), 4.55 (1<i>H</i>, t, J = 5.8 Hz), 4.85 (1<i>H</i>,
dd, J = 1.0, 3.4 Hz), 5.15 (1<i>H</i>, dd, J = 3.6, 8.1 Hz), 5.34--5.40
(2<i>H</i>, m), 5.64 (1<i>H</i>, d, J = 7.2 Hz), 5.68 (1<i>H</i>, d, J = 3.6
Hz).
;
_diffrn_ambient_temperature     293(2)
_diffrn_radiation_type     MoK\a
_diffrn_radiation_wavelength     0.71073
_diffrn_radiation_source     'fine-focus sealed tube'
_diffrn_radiation_monochromator     graphite
_diffrn_measurement_device_type     'Bruker SMART CCD area-detector'
_diffrn_measurement_method     '\f and \w'
_diffrn_detector_area_resol_mean     ?
_diffrn_reflns_number     15159
_diffrn_reflns_av_R_equivalents     0.0210
_diffrn_reflns_av_sigmaI/netI     0.0244
_diffrn_reflns_theta_min     2.04
_diffrn_reflns_theta_max     26.00
_diffrn_reflns_theta_full     26.00
_diffrn_measured_fraction_theta_max     0.999
_diffrn_measured_fraction_theta_full     0.999
_diffrn_reflns_limit_h_min     -10
_diffrn_reflns_limit_h_max     11
_diffrn_reflns_limit_k_min     -19
_diffrn_reflns_limit_k_max     12
_diffrn_reflns_limit_l_min     -24
_diffrn_reflns_limit_l_max     24
_diffrn_standards_number     ?
_diffrn_standards_interval_count     ?
_diffrn_standards_interval_time     ?
_diffrn_standards_decay_%     ?
_refine_special_details
;
Refinement of <i>F</i>^2^ against ALL reflections. The weighted <i>R</i>-factor
<i>wR</i> and goodness of fit <i>S</i> are based on <i>F</i>^2^, conventional
<i>R</i>-factors <i>R</i> are based on <i>F</i>, with <i>F</i> set to zero for
negative <i>F</i>^2^. The threshold expression of <i>F</i>^2^ >
\s(<i>F</i>^2^) is used only for calculating <i>R</i>-factors(gt) <i>etc</i>.
and is not relevant to the choice of reflections for refinement.
<i>R</i>-factors based on <i>F</i>^2^ are statistically about twice as large
as those based on <i>F</i>, and <i>R</i>- factors based on ALL data will be
even larger.
;
_reflns_number_total     5463
_reflns_number_gt     5081
_reflns_threshold_expression     I>2sigma(I)
_refine_ls_structure_factor_coef     Fsqd
_refine_ls_matrix_type     full
_refine_ls_R_factor_all     0.0402
_refine_ls_R_factor_gt     0.0371
_refine_ls_wR_factor_gt     0.0953
_refine_ls_wR_factor_ref     0.0978
_refine_ls_goodness_of_fit_ref     1.061
_refine_ls_restrained_S_all     1.061
_refine_ls_number_reflns     5463
_refine_ls_number_parameters     348
_refine_ls_number_restraints     0
_refine_ls_hydrogen_treatment     constr
_refine_ls_weighting_scheme     calc
_refine_ls_weighting_details
         'calc w=1/[\s^2^(Fo^2^)+(0.0561P)^2^+0.3705P] where P=(Fo^2^+2Fc^2^)/3'
_atom_sites_solution_hydrogens     geom
_atom_sites_solution_primary     direct
_atom_sites_solution_secondary     difmap
_refine_ls_shift/su_max     0.007
_refine_ls_shift/su_mean     0.000
_refine_diff_density_max     0.323
_refine_diff_density_min     -0.191
_refine_ls_extinction_method     none
_refine_ls_extinction_coef     ?
_refine_ls_abs_structure_details     'Flack (1983), 2367 Friedel pairs'
_refine_ls_abs_structure_Flack     0.00(5)
loop_
    _atom_type_symbol
    _atom_type_description
    _atom_type_scat_dispersion_real
    _atom_type_scat_dispersion_imag
    _atom_type_scat_source
    'C' 'C' 0.0033 0.0016
                         'International Tables Vol C Tables 4.2.6.8 and 6.1.1.4'
    'H' 'H' 0.0000 0.0000
                         'International Tables Vol C Tables 4.2.6.8 and 6.1.1.4'
    'O' 'O' 0.0106 0.0060
                         'International Tables Vol C Tables 4.2.6.8 and 6.1.1.4'
    'Cl' 'Cl' 0.1484 0.1585
                         'International Tables Vol C Tables 4.2.6.8 and 6.1.1.4'
_computing_data_collection     'SMART (Bruker, 2002)'
_computing_cell_refinement     'SAINT (Bruker, 2002)'
_computing_data_reduction     'SAINT (Bruker, 2002)'
_computing_structure_solution     'SHELXTL (Sheldrick, 2008)'
_computing_structure_refinement     'SHELXTL (Sheldrick, 2008)'
_computing_molecular_graphics     'SHELXTL (Sheldrick, 2008)'
_computing_publication_material     'SHELXTL (Sheldrick, 2008)'
loop_
    _atom_site_type_symbol
    _atom_site_label
    _atom_site_fract_x
    _atom_site_fract_y
    _atom_site_fract_z
    _atom_site_U_iso_or_equiv
    _atom_site_adp_type
    _atom_site_calc_flag
    _atom_site_refinement_flags
    _atom_site_occupancy
    _atom_site_symmetry_multiplicity
    _atom_site_disorder_assembly
    _atom_site_disorder_group
    Cl Cl1 0.18975(7) 0.24388(4) -0.12651(3) 0.05417(15) Uani d . 1 1 . .
    Cl Cl2 0.09410(10) 0.70991(4) 0.09992(4) 0.0764(2) Uani d . 1 1 . .
    Cl Cl3 0.38581(8) 0.40249(5) 0.17639(5) 0.0757(2) Uani d . 1 1 . .
    O O1 0.16446(17) 0.35433(9) 0.00841(7) 0.0428(3) Uani d . 1 1 . .
    O O2 0.0328(2) 0.21775(11) 0.08279(9) 0.0582(5) Uani d . 1 1 . .
    O O3 0.1521(3) 0.09365(15) 0.09253(11) 0.0966(9) Uani d . 1 1 . .
    O O4 0.0716(2) 0.39925(11) -0.18950(8) 0.0562(4) Uani d . 1 1 . .
    O O5 -0.1314(2) 0.32350(16) -0.21651(11) 0.0778(6) Uani d . 1 1 . .
    O O6 0.14003(19) 0.53711(9) -0.10439(8) 0.0482(4) Uani d . 1 1 . .
    O O7 0.3616(3) 0.54004(15) -0.15533(15) 0.0985(8) Uani d . 1 1 . .
    O O8 0.02654(16) 0.48044(9) 0.01512(7) 0.0415(3) Uani d . 1 1 . .
    O O9 0.15910(17) 0.51900(10) 0.11205(7) 0.0447(3) Uani d . 1 1 . .
    O O10 -0.23093(18) 0.51482(10) 0.07552(8) 0.0484(4) Uani d . 1 1 . .
    O O11 -0.2683(3) 0.65461(13) 0.05707(14) 0.0862(7) Uani d . 1 1 . .
    O O12 -0.1484(2) 0.47132(10) 0.21759(8) 0.0522(4) Uani d . 1 1 . .
    O O13 -0.1041(3) 0.33524(11) 0.24732(9) 0.0669(5) Uani d . 1 1 . .
    C C1 0.0421(2) 0.30399(14) -0.01580(11) 0.0421(5) Uani d . 1 1 . .
    H H1 -0.0509 0.3286 0.0013 0.050 Uiso calc R 1 1 . .
    C C2 0.0366(2) 0.30306(14) -0.09186(11) 0.0403(4) Uani d . 1 1 . .
    H H2 -0.0562 0.2750 -0.1058 0.048 Uiso calc R 1 1 . .
    C C3 0.0374(2) 0.39501(13) -0.11934(10) 0.0417(5) Uani d . 1 1 . .
    H H3 -0.0595 0.4220 -0.1111 0.050 Uiso calc R 1 1 . .
    C C4 0.1589(2) 0.44793(13) -0.08635(11) 0.0403(5) Uani d . 1 1 . .
    H H4 0.2559 0.4280 -0.1026 0.048 Uiso calc R 1 1 . .
    C C5 0.1564(2) 0.44207(13) -0.01042(11) 0.0398(5) Uani d . 1 1 . .
    H H5 0.2433 0.4725 0.0075 0.048 Uiso calc R 1 1 . .
    C C6 0.0430(3) 0.54111(14) 0.06840(10) 0.0410(5) Uani d . 1 1 . .
    C C7 -0.0980(2) 0.53377(14) 0.11150(10) 0.0424(5) Uani d . 1 1 . .
    H H7 -0.1114 0.5867 0.1376 0.051 Uiso calc R 1 1 . .
    C C8 -0.0613(3) 0.46004(15) 0.15774(11) 0.0445(5) Uani d . 1 1 . .
    H H8 -0.0838 0.4046 0.1365 0.053 Uiso calc R 1 1 . .
    C C9 0.1065(3) 0.47010(14) 0.16894(10) 0.0449(5) Uani d . 1 1 . .
    H H9 0.1240 0.5030 0.2101 0.054 Uiso calc R 1 1 . .
    C C10 0.0605(3) 0.21462(15) 0.01212(13) 0.0539(6) Uani d . 1 1 . .
    H H10A -0.0091 0.1755 -0.0092 0.065 Uiso calc R 1 1 . .
    H H10B 0.1607 0.1939 0.0037 0.065 Uiso calc R 1 1 . .
    C C11 0.0786(3) 0.14943(14) 0.11772(13) 0.0513(6) Uani d . 1 1 . .
    C C12 0.0301(3) 0.15198(16) 0.18838(13) 0.0567(6) Uani d . 1 1 . .
    H H12A -0.0737 0.1375 0.1911 0.085 Uiso calc R 1 1 . .
    H H12B 0.0455 0.2089 0.2061 0.085 Uiso calc R 1 1 . .
    H H12C 0.0870 0.1112 0.2139 0.085 Uiso calc R 1 1 . .
    C C13 -0.0184(4) 0.35766(17) -0.23298(13) 0.0618(7) Uani d . 1 1 . .
    C C14 0.0489(6) 0.3574(3) -0.30054(15) 0.1107(16) Uani d . 1 1 . .
    H H14A 0.1269 0.3151 -0.3023 0.166 Uiso calc R 1 1 . .
    H H14B 0.0895 0.4133 -0.3101 0.166 Uiso calc R 1 1 . .
    H H14C -0.0259 0.3435 -0.3331 0.166 Uiso calc R 1 1 . .
    C C15 0.2519(3) 0.57680(15) -0.13722(12) 0.0542(6) Uani d . 1 1 . .
    C C16 0.2162(4) 0.66902(16) -0.14929(15) 0.0766(9) Uani d . 1 1 . .
    H H16A 0.3024 0.6978 -0.1668 0.115 Uiso calc R 1 1 . .
    H H16B 0.1870 0.6957 -0.1079 0.115 Uiso calc R 1 1 . .
    H H16C 0.1360 0.6732 -0.1809 0.115 Uiso calc R 1 1 . .
    C C17 0.0780(3) 0.62800(15) 0.03785(12) 0.0502(5) Uani d . 1 1 . .
    H H17A -0.0003 0.6435 0.0066 0.060 Uiso calc R 1 1 . .
    H H17B 0.1706 0.6242 0.0130 0.060 Uiso calc R 1 1 . .
    C C18 -0.3104(3) 0.58228(18) 0.05202(13) 0.0558(6) Uani d . 1 1 . .
    C C19 -0.4519(3) 0.5537(2) 0.02097(17) 0.0764(9) Uani d . 1 1 . .
    H H19A -0.5134 0.5267 0.0543 0.115 Uiso calc R 1 1 . .
    H H19B -0.4310 0.5131 -0.0141 0.115 Uiso calc R 1 1 . .
    H H19C -0.5031 0.6026 0.0026 0.115 Uiso calc R 1 1 . .
    C C20 -0.1637(3) 0.40117(15) 0.25818(12) 0.0497(5) Uani d . 1 1 . .
    C C21 -0.2646(4) 0.42122(19) 0.31566(15) 0.0718(8) Uani d . 1 1 . .
    H H21A -0.2709 0.3720 0.3446 0.108 Uiso calc R 1 1 . .
    H H21B -0.3620 0.4351 0.2991 0.108 Uiso calc R 1 1 . .
    H H21C -0.2257 0.4694 0.3402 0.108 Uiso calc R 1 1 . .
    C C22 0.1891(3) 0.38625(16) 0.17245(13) 0.0522(6) Uani d . 1 1 . .
    H H22A 0.1653 0.3519 0.1333 0.063 Uiso calc R 1 1 . .
    H H22B 0.1569 0.3545 0.2117 0.063 Uiso calc R 1 1 . .
loop_
    _atom_site_aniso_label
    _atom_site_aniso_U_11
    _atom_site_aniso_U_22
    _atom_site_aniso_U_33
    _atom_site_aniso_U_12
    _atom_site_aniso_U_13
    _atom_site_aniso_U_23
    Cl1 0.0536(3) 0.0469(3) 0.0621(3) 0.0062(3) 0.0132(3) -0.0079(3)
    Cl2 0.0967(6) 0.0442(3) 0.0881(5) -0.0107(4) 0.0013(4) -0.0182(3)
    Cl3 0.0544(4) 0.0727(5) 0.1000(6) 0.0109(3) -0.0020(4) 0.0109(4)
    O1 0.0459(8) 0.0387(7) 0.0437(8) 0.0032(6) -0.0028(6) 0.0014(6)
    O2 0.0691(11) 0.0485(9) 0.0569(10) 0.0143(9) 0.0188(9) 0.0138(8)
    O3 0.156(2) 0.0704(13) 0.0633(12) 0.0511(16) -0.0096(14) -0.0051(10)
    O4 0.0768(12) 0.0511(9) 0.0408(8) -0.0128(9) -0.0033(8) -0.0013(7)
    O5 0.0640(12) 0.0976(16) 0.0719(13) -0.0123(12) -0.0156(10) -0.0165(11)
    O6 0.0612(9) 0.0342(7) 0.0492(8) 0.0014(7) 0.0071(7) 0.0001(6)
    O7 0.0832(16) 0.0680(14) 0.144(2) -0.0071(12) 0.0512(16) 0.0181(14)
    O8 0.0402(7) 0.0437(8) 0.0405(7) 0.0026(7) -0.0018(6) -0.0080(6)
    O9 0.0444(8) 0.0460(8) 0.0436(8) -0.0028(7) -0.0055(6) -0.0007(6)
    O10 0.0451(9) 0.0479(9) 0.0524(8) 0.0026(7) -0.0029(7) -0.0070(7)
    O11 0.0912(16) 0.0523(11) 0.1152(18) 0.0098(11) -0.0340(14) -0.0051(12)
    O12 0.0643(10) 0.0472(9) 0.0452(8) 0.0014(8) 0.0120(7) -0.0034(7)
    O13 0.0935(14) 0.0459(10) 0.0611(11) 0.0005(10) 0.0128(10) -0.0030(8)
    C1 0.0393(11) 0.0385(11) 0.0485(11) 0.0020(9) 0.0056(9) -0.0016(9)
    C2 0.0357(10) 0.0373(11) 0.0480(11) -0.0008(9) 0.0042(9) -0.0054(9)
    C3 0.0472(11) 0.0386(11) 0.0392(11) 0.0020(9) -0.0001(9) -0.0019(9)
    C4 0.0444(12) 0.0336(10) 0.0430(11) 0.0009(9) 0.0037(9) -0.0019(8)
    C5 0.0358(11) 0.0398(10) 0.0439(11) 0.0010(8) -0.0004(8) -0.0029(8)
    C6 0.0457(11) 0.0369(10) 0.0405(10) 0.0012(9) -0.0032(9) -0.0063(9)
    C7 0.0458(11) 0.0409(11) 0.0406(11) 0.0009(9) -0.0020(9) -0.0077(9)
    C8 0.0501(12) 0.0417(11) 0.0418(11) 0.0013(10) 0.0045(9) -0.0069(9)
    C9 0.0556(13) 0.0433(11) 0.0357(10) -0.0005(10) -0.0020(9) -0.0058(9)
    C10 0.0616(15) 0.0431(12) 0.0571(14) 0.0010(11) 0.0108(12) 0.0034(10)
    C11 0.0585(14) 0.0362(11) 0.0591(13) 0.0015(10) -0.0091(11) 0.0018(10)
    C12 0.0630(15) 0.0497(14) 0.0573(14) 0.0026(12) -0.0040(12) 0.0086(11)
    C13 0.084(2) 0.0514(14) 0.0502(13) -0.0030(14) -0.0166(13) -0.0065(11)
    C14 0.188(5) 0.098(3) 0.0462(15) -0.057(3) -0.001(2) -0.0106(16)
    C15 0.0730(17) 0.0422(12) 0.0473(13) -0.0118(12) 0.0048(12) -0.0021(10)
    C16 0.123(3) 0.0427(13) 0.0645(17) -0.0157(17) 0.0068(18) 0.0037(12)
    C17 0.0589(14) 0.0414(12) 0.0503(12) -0.0015(11) 0.0000(10) -0.0030(10)
    C18 0.0555(13) 0.0609(16) 0.0511(13) 0.0152(12) -0.0035(11) -0.0094(12)
    C19 0.0586(16) 0.093(2) 0.0774(19) 0.0142(16) -0.0169(15) -0.0131(17)
    C20 0.0597(14) 0.0471(13) 0.0422(12) -0.0086(11) 0.0023(10) -0.0077(10)
    C21 0.088(2) 0.0648(17) 0.0623(16) -0.0054(16) 0.0263(15) -0.0004(14)
    C22 0.0555(13) 0.0489(13) 0.0523(13) 0.0033(11) -0.0045(11) -0.0011(10)
_geom_special_details
;
All e.s.d.'s (except the e.s.d. in the dihedral angle between two l.s. planes)
are estimated using the full covariance matrix. The cell e.s.d.'s are taken
into account individually in the estimation of e.s.d.'s in distances, angles
and torsion angles; correlations between e.s.d.'s in cell parameters are only
used when they are defined by crystal symmetry. An approximate (isotropic)
treatment of cell e.s.d.'s is used for estimating e.s.d.'s involving l.s.
planes.
;
loop_
    _geom_bond_atom_site_label_1
    _geom_bond_atom_site_label_2
    _geom_bond_site_symmetry_2
    _geom_bond_distance
    _geom_bond_publ_flag
    Cl1 C2 . 1.793(2) ?
    Cl2 C17 . 1.781(2) ?
    Cl3 C22 . 1.786(3) ?
    O1 C5 . 1.414(3) ?
    O1 C1 . 1.432(3) ?
    O2 C11 . 1.333(3) ?
    O2 C10 . 1.434(3) ?
    O3 C11 . 1.199(3) ?
    O4 C13 . 1.351(3) ?
    O4 C3 . 1.436(3) ?
    O5 C13 . 1.191(4) ?
    O6 C15 . 1.348(3) ?
    O6 C4 . 1.439(2) ?
    O7 C15 . 1.195(3) ?
    O8 C5 . 1.405(3) ?
    O8 C6 . 1.428(2) ?
    O9 C6 . 1.402(3) ?
    O9 C9 . 1.445(3) ?
    O10 C18 . 1.350(3) ?
    O10 C7 . 1.424(3) ?
    O11 C18 . 1.188(3) ?
    O12 C20 . 1.364(3) ?
    O12 C8 . 1.439(3) ?
    O13 C20 . 1.174(3) ?
    C1 C10 . 1.503(3) ?
    C1 C2 . 1.520(3) ?
    C1 H1 . 0.9800 ?
    C2 C3 . 1.528(3) ?
    C2 H2 . 0.9800 ?
    C3 C4 . 1.516(3) ?
    C3 H3 . 0.9800 ?
    C4 C5 . 1.519(3) ?
    C4 H4 . 0.9800 ?
    C5 H5 . 0.9800 ?
    C6 C17 . 1.512(3) ?
    C6 C7 . 1.536(3) ?
    C7 C8 . 1.506(3) ?
    C7 H7 . 0.9800 ?
    C8 C9 . 1.532(3) ?
    C8 H8 . 0.9800 ?
    C9 C22 . 1.498(3) ?
    C9 H9 . 0.9800 ?
    C10 H10A . 0.9700 ?
    C10 H10B . 0.9700 ?
    C11 C12 . 1.478(4) ?
    C12 H12A . 0.9600 ?
    C12 H12B . 0.9600 ?
    C12 H12C . 0.9600 ?
    C13 C14 . 1.479(5) ?
    C14 H14A . 0.9600 ?
    C14 H14B . 0.9600 ?
    C14 H14C . 0.9600 ?
    C15 C16 . 1.485(4) ?
    C16 H16A . 0.9600 ?
    C16 H16B . 0.9600 ?
    C16 H16C . 0.9600 ?
    C17 H17A . 0.9700 ?
    C17 H17B . 0.9700 ?
    C18 C19 . 1.483(4) ?
    C19 H19A . 0.9600 ?
    C19 H19B . 0.9600 ?
    C19 H19C . 0.9600 ?
    C20 C21 . 1.495(4) ?
    C21 H21A . 0.9600 ?
    C21 H21B . 0.9600 ?
    C21 H21C . 0.9600 ?
    C22 H22A . 0.9700 ?
    C22 H22B . 0.9700 ?
loop_
    _geom_angle_atom_site_label_1
    _geom_angle_atom_site_label_2
    _geom_angle_atom_site_label_3
    _geom_angle_site_symmetry_1
    _geom_angle_site_symmetry_3
    _geom_angle
    _geom_angle_publ_flag
    C5 O1 C1 . . 113.30(16) ?
    C11 O2 C10 . . 115.76(19) ?
    C13 O4 C3 . . 118.6(2) ?
    C15 O6 C4 . . 118.21(19) ?
    C5 O8 C6 . . 117.60(16) ?
    C6 O9 C9 . . 111.99(16) ?
    C18 O10 C7 . . 117.29(19) ?
    C20 O12 C8 . . 116.86(18) ?
    O1 C1 C10 . . 107.04(18) ?
    O1 C1 C2 . . 111.57(17) ?
    C10 C1 C2 . . 111.45(18) ?
    O1 C1 H1 . . 108.9 ?
    C10 C1 H1 . . 108.9 ?
    C2 C1 H1 . . 108.9 ?
    C1 C2 C3 . . 110.49(17) ?
    C1 C2 Cl1 . . 111.46(16) ?
    C3 C2 Cl1 . . 109.58(15) ?
    C1 C2 H2 . . 108.4 ?
    C3 C2 H2 . . 108.4 ?
    Cl1 C2 H2 . . 108.4 ?
    O4 C3 C4 . . 104.23(18) ?
    O4 C3 C2 . . 113.23(17) ?
    C4 C3 C2 . . 110.64(18) ?
    O4 C3 H3 . . 109.5 ?
    C4 C3 H3 . . 109.5 ?
    C2 C3 H3 . . 109.5 ?
    O6 C4 C3 . . 109.05(18) ?
    O6 C4 C5 . . 107.80(16) ?
    C3 C4 C5 . . 113.00(18) ?
    O6 C4 H4 . . 109.0 ?
    C3 C4 H4 . . 109.0 ?
    C5 C4 H4 . . 109.0 ?
    O8 C5 O1 . . 110.70(17) ?
    O8 C5 C4 . . 110.45(17) ?
    O1 C5 C4 . . 108.81(17) ?
    O8 C5 H5 . . 108.9 ?
    O1 C5 H5 . . 108.9 ?
    C4 C5 H5 . . 108.9 ?
    O9 C6 O8 . . 112.31(17) ?
    O9 C6 C17 . . 108.34(18) ?
    O8 C6 C17 . . 107.93(18) ?
    O9 C6 C7 . . 104.27(16) ?
    O8 C6 C7 . . 106.46(17) ?
    C17 C6 C7 . . 117.62(19) ?
    O10 C7 C8 . . 109.63(18) ?
    O10 C7 C6 . . 115.08(17) ?
    C8 C7 C6 . . 102.71(17) ?
    O10 C7 H7 . . 109.7 ?
    C8 C7 H7 . . 109.7 ?
    C6 C7 H7 . . 109.7 ?
    O12 C8 C7 . . 107.36(17) ?
    O12 C8 C9 . . 113.64(18) ?
    C7 C8 C9 . . 103.13(18) ?
    O12 C8 H8 . . 110.8 ?
    C7 C8 H8 . . 110.8 ?
    C9 C8 H8 . . 110.8 ?
    O9 C9 C22 . . 109.29(18) ?
    O9 C9 C8 . . 105.08(17) ?
    C22 C9 C8 . . 113.9(2) ?
    O9 C9 H9 . . 109.5 ?
    C22 C9 H9 . . 109.5 ?
    C8 C9 H9 . . 109.5 ?
    O2 C10 C1 . . 108.36(18) ?
    O2 C10 H10A . . 110.0 ?
    C1 C10 H10A . . 110.0 ?
    O2 C10 H10B . . 110.0 ?
    C1 C10 H10B . . 110.0 ?
    H10A C10 H10B . . 108.4 ?
    O3 C11 O2 . . 121.6(2) ?
    O3 C11 C12 . . 125.6(2) ?
    O2 C11 C12 . . 112.8(2) ?
    C11 C12 H12A . . 109.5 ?
    C11 C12 H12B . . 109.5 ?
    H12A C12 H12B . . 109.5 ?
    C11 C12 H12C . . 109.5 ?
    H12A C12 H12C . . 109.5 ?
    H12B C12 H12C . . 109.5 ?
    O5 C13 O4 . . 123.0(3) ?
    O5 C13 C14 . . 126.8(3) ?
    O4 C13 C14 . . 110.1(3) ?
    C13 C14 H14A . . 109.5 ?
    C13 C14 H14B . . 109.5 ?
    H14A C14 H14B . . 109.5 ?
    C13 C14 H14C . . 109.5 ?
    H14A C14 H14C . . 109.5 ?
    H14B C14 H14C . . 109.5 ?
    O7 C15 O6 . . 123.0(2) ?
    O7 C15 C16 . . 126.0(3) ?
    O6 C15 C16 . . 111.0(3) ?
    C15 C16 H16A . . 109.5 ?
    C15 C16 H16B . . 109.5 ?
    H16A C16 H16B . . 109.5 ?
    C15 C16 H16C . . 109.5 ?
    H16A C16 H16C . . 109.5 ?
    H16B C16 H16C . . 109.5 ?
    C6 C17 Cl2 . . 111.80(16) ?
    C6 C17 H17A . . 109.3 ?
    Cl2 C17 H17A . . 109.3 ?
    C6 C17 H17B . . 109.3 ?
    Cl2 C17 H17B . . 109.3 ?
    H17A C17 H17B . . 107.9 ?
    O11 C18 O10 . . 122.3(3) ?
    O11 C18 C19 . . 126.2(3) ?
    O10 C18 C19 . . 111.5(2) ?
    C18 C19 H19A . . 109.5 ?
    C18 C19 H19B . . 109.5 ?
    H19A C19 H19B . . 109.5 ?
    C18 C19 H19C . . 109.5 ?
    H19A C19 H19C . . 109.5 ?
    H19B C19 H19C . . 109.5 ?
    O13 C20 O12 . . 122.6(2) ?
    O13 C20 C21 . . 126.8(2) ?
    O12 C20 C21 . . 110.6(2) ?
    C20 C21 H21A . . 109.5 ?
    C20 C21 H21B . . 109.5 ?
    H21A C21 H21B . . 109.5 ?
    C20 C21 H21C . . 109.5 ?
    H21A C21 H21C . . 109.5 ?
    H21B C21 H21C . . 109.5 ?
    C9 C22 Cl3 . . 111.67(17) ?
    C9 C22 H22A . . 109.3 ?
    Cl3 C22 H22A . . 109.3 ?
    C9 C22 H22B . . 109.3 ?
    Cl3 C22 H22B . . 109.3 ?
    H22A C22 H22B . . 107.9 ?
loop_
    _geom_torsion_atom_site_label_1
    _geom_torsion_atom_site_label_2
    _geom_torsion_atom_site_label_3
    _geom_torsion_atom_site_label_4
    _geom_torsion_site_symmetry_1
    _geom_torsion_site_symmetry_2
    _geom_torsion_site_symmetry_3
    _geom_torsion_site_symmetry_4
    _geom_torsion
    _geom_torsion_publ_flag
    C5 O1 C1 C10 . . . . -176.05(17) ?
    C5 O1 C1 C2 . . . . 61.8(2) ?
    O1 C1 C2 C3 . . . . -53.4(2) ?
    C10 C1 C2 C3 . . . . -172.96(19) ?
    O1 C1 C2 Cl1 . . . . 68.7(2) ?
    C10 C1 C2 Cl1 . . . . -50.9(2) ?
    C13 O4 C3 C4 . . . . -179.9(2) ?
    C13 O4 C3 C2 . . . . 59.8(3) ?
    C1 C2 C3 O4 . . . . 164.59(19) ?
    Cl1 C2 C3 O4 . . . . 41.4(2) ?
    C1 C2 C3 C4 . . . . 48.0(2) ?
    Cl1 C2 C3 C4 . . . . -75.18(19) ?
    C15 O6 C4 C3 . . . . -120.1(2) ?
    C15 O6 C4 C5 . . . . 116.9(2) ?
    O4 C3 C4 O6 . . . . 68.0(2) ?
    C2 C3 C4 O6 . . . . -169.99(16) ?
    O4 C3 C4 C5 . . . . -172.15(17) ?
    C2 C3 C4 C5 . . . . -50.1(2) ?
    C6 O8 C5 O1 . . . . 108.77(19) ?
    C6 O8 C5 C4 . . . . -130.65(18) ?
    C1 O1 C5 O8 . . . . 60.5(2) ?
    C1 O1 C5 C4 . . . . -61.1(2) ?
    O6 C4 C5 O8 . . . . 54.3(2) ?
    C3 C4 C5 O8 . . . . -66.3(2) ?
    O6 C4 C5 O1 . . . . 176.01(16) ?
    C3 C4 C5 O1 . . . . 55.4(2) ?
    C9 O9 C6 O8 . . . . -94.3(2) ?
    C9 O9 C6 C17 . . . . 146.60(17) ?
    C9 O9 C6 C7 . . . . 20.6(2) ?
    C5 O8 C6 O9 . . . . -35.1(2) ?
    C5 O8 C6 C17 . . . . 84.3(2) ?
    C5 O8 C6 C7 . . . . -148.60(17) ?
    C18 O10 C7 C8 . . . . 155.65(19) ?
    C18 O10 C7 C6 . . . . -89.2(2) ?
    O9 C6 C7 O10 . . . . -153.05(17) ?
    O8 C6 C7 O10 . . . . -34.1(2) ?
    C17 C6 C7 O10 . . . . 87.0(2) ?
    O9 C6 C7 C8 . . . . -34.0(2) ?
    O8 C6 C7 C8 . . . . 84.92(19) ?
    C17 C6 C7 C8 . . . . -153.96(19) ?
    C20 O12 C8 C7 . . . . 162.76(19) ?
    C20 O12 C8 C9 . . . . -83.9(2) ?
    O10 C7 C8 O12 . . . . -82.9(2) ?
    C6 C7 C8 O12 . . . . 154.33(17) ?
    O10 C7 C8 C9 . . . . 156.84(16) ?
    C6 C7 C8 C9 . . . . 34.0(2) ?
    C6 O9 C9 C22 . . . . 123.71(19) ?
    C6 O9 C9 C8 . . . . 1.1(2) ?
    O12 C8 C9 O9 . . . . -138.49(17) ?
    C7 C8 C9 O9 . . . . -22.6(2) ?
    O12 C8 C9 C22 . . . . 101.9(2) ?
    C7 C8 C9 C22 . . . . -142.19(19) ?
    C11 O2 C10 C1 . . . . -164.5(2) ?
    O1 C1 C10 O2 . . . . 70.0(2) ?
    C2 C1 C10 O2 . . . . -167.7(2) ?
    C10 O2 C11 O3 . . . . 7.7(4) ?
    C10 O2 C11 C12 . . . . -172.8(2) ?
    C3 O4 C13 O5 . . . . 6.3(4) ?
    C3 O4 C13 C14 . . . . -170.4(3) ?
    C4 O6 C15 O7 . . . . 4.5(4) ?
    C4 O6 C15 C16 . . . . -177.7(2) ?
    O9 C6 C17 Cl2 . . . . -60.4(2) ?
    O8 C6 C17 Cl2 . . . . 177.80(15) ?
    C7 C6 C17 Cl2 . . . . 57.4(2) ?
    C7 O10 C18 O11 . . . . 4.5(4) ?
    C7 O10 C18 C19 . . . . -175.0(2) ?
    C8 O12 C20 O13 . . . . 3.4(4) ?
    C8 O12 C20 C21 . . . . -176.3(2) ?
    O9 C9 C22 Cl3 . . . . 56.5(2) ?
    C8 C9 C22 Cl3 . . . . 173.66(16) ?
loop_
    _geom_hbond_atom_site_label_D
    _geom_hbond_atom_site_label_H
    _geom_hbond_atom_site_label_A
    _geom_hbond_site_symmetry_A
    _geom_hbond_distance_DH
    _geom_hbond_distance_HA
    _geom_hbond_distance_DA
    _geom_hbond_angle_DHA
    C12 H12B O13 . 0.96 2.51 3.304(3) 139
    C16 H16B O11 4_565 0.96 2.57 3.300(4) 133
    C19 H19B O3 4_455 0.96 2.40 3.351(4) 172
    C21 H21C O3 3 0.96 2.44 3.396(4) 174
    C22 H22A O1 . 0.97 2.49 3.321(3) 143
data_global
_journal_date_recd_electronic     2011-07-19
_journal_date_accepted     2011-08-08
_journal_name_full     'Acta Crystallographica, Section E'
_journal_year     2011
_journal_volume     67
_journal_issue      9
_journal_page_first     o2323
_journal_page_last     o2323
_journal_paper_category     QO
_journal_coeditor_code     XU5274
_publ_contact_author_name     'Fu-Zhong Wu'
_publ_contact_author_address
;
East China University of Science and Technology, 130 Meilong Road, Shanghai
 200237, People's Republic of China
;
_publ_contact_author_email     'fzwu@ecust.edu.cn'
_publ_contact_author_fax     '86-21-54292365'
_publ_contact_author_phone     '86-21-64252345'
_publ_section_title
;
2,3,6,3',4'-Penta-<i>O</i>-acetyl-4,1',6'-trichloro-4,1',6'-trideoxysucrose
;
loop_
    _publ_author_name
    _publ_author_address
    'Fu-Zhong Wu'
;
East China University of Science and Technology
200237 Shanghai
People's Republic of China
;
    'Ping Zhang'
;
East China University of Science and Technology
200237 Shanghai
People's Republic of China
;
