# Supplementary material for: 2,3,6,3′,4′-Penta-O-acetyl-4,1′,6′-tri­chloro-4,1′,6′-tride­oxy­sucrose
Source: Acta Crystallogr Sect E Struct Rep Online. 2011 Aug 11;67(Pt 9):o2323. doi: 10.1107/S1600536811032120 (PMC3200789; doi:10.1107/S1600536811032120)
Supplement: Supplementary file 2 [file e-67-o2323-Isup2.hkl]

# 
# h,k,l, Fc-squared, Fo-squared, sigma(Fo-squared) and status flag 
# 
data_I
_shelx_title ' cd211148 in P2(1)2(1)2(1)' 
_shelx_refln_list_code          4 
_shelx_F_calc_maximum      246.79 
_exptl_crystal_F_000      1264.00 
_reflns_d_resolution_high  0.8107 
 
loop_ 
 _symmetry_equiv_pos_as_xyz 
 'x, y, z' 
 '-x+1/2, -y, z+1/2' 
 '-x, y+1/2, -z+1/2' 
 'x+1/2, -y+1/2, -z' 
 
_cell_length_a     8.9813 
_cell_length_b    15.5062 
_cell_length_c    19.9737 
_cell_angle_alpha  90.000 
_cell_angle_beta   90.000 
_cell_angle_gamma  90.000 
 
_shelx_F_squared_multiplier     1.000 
 
loop_ 
 _refln_index_h 
 _refln_index_k 
 _refln_index_l 
 _refln_F_squared_calc 
 _refln_F_squared_meas 
 _refln_F_squared_sigma 
 _refln_observed_status 
   2   0   0     2712.19     2699.59     39.96 o 
   4   0   0     6927.20     6545.98     95.98 o 
   6   0   0       75.68       73.87      4.57 o 
   8   0   0       79.15       83.98     10.05 o 
  10   0   0       85.77       76.12     11.27 o 
   1   1   0     4032.53     4062.94     71.49 o 
   2   1   0       10.40        3.01      0.58 o 
   3   1   0     6953.35     7069.72     88.94 o 
   4   1   0      570.63      544.45      7.59 o 
   5   1   0     1531.27     1597.07     19.76 o 
   6   1   0     4412.60     4339.98     50.63 o 
   7   1   0       60.22       43.96      3.52 o 
   8   1   0      684.19      649.03     19.00 o 
   9   1   0      153.61      174.58      9.52 o 
  10   1   0       42.08       44.08      6.00 o 
  11   1   0        7.00       14.02      4.40 o 
   0   2   0    11244.65    10894.17    270.78 o 
   1   2   0     3309.16     3447.49     60.96 o 
   2   2   0     2248.96     2225.13     28.83 o 
   3   2   0      132.50      156.50      3.45 o 
   4   2   0     1594.06     1746.57     23.66 o 
   5   2   0     2484.33     2339.45     73.41 o 
   6   2   0       74.71       87.24      3.44 o 
   7   2   0       81.14       84.32      4.59 o 
   8   2   0      599.24      600.23     18.13 o 
   9   2   0      463.21      412.79     19.11 o 
  10   2   0      169.68      171.41     11.27 o 
  11   2   0        8.80       10.62      4.40 o 
   1   3   0       74.41       87.51      2.12 o 
   2   3   0      586.24      619.13      9.09 o 
   3   3   0      169.67      208.35      4.26 o 
   4   3   0      164.67      146.24      3.86 o 
   5   3   0      504.13      615.27     15.49 o 
   6   3   0      456.08      385.21     14.85 o 
   7   3   0      104.85       94.85      4.81 o 
   8   3   0       26.37       21.68      4.29 o 
   9   3   0      124.11      147.49      9.73 o 
  10   3   0        1.55        7.43      4.09 o 
   0   4   0      290.71      308.32      6.50 o 
   1   4   0     3052.70     3258.83     41.14 o 
   2   4   0       97.45       95.21      3.46 o 
   3   4   0      250.52      200.40      4.32 o 
   4   4   0       41.45       47.03      2.78 o 
   5   4   0      288.83      267.46      5.96 o 
   6   4   0      263.11      217.18      5.54 o 
   7   4   0      105.78      100.36      4.97 o 
   8   4   0       99.72       82.64     12.03 o 
   9   4   0      218.27      190.98      9.99 o 
  10   4   0        4.65        4.75      8.50 o 
   1   5   0      216.88      226.02      4.10 o 
   2   5   0      795.58      711.46     11.82 o 
   3   5   0       80.70       72.09      2.99 o 
   4   5   0     1482.62     1472.60     21.08 o 
   5   5   0      140.83      128.85      4.10 o 
   6   5   0       12.00       10.60      1.89 o 
   7   5   0      368.25      375.61      8.32 o 
   8   5   0      163.78      164.95      8.71 o 
   9   5   0        6.63        1.71      3.33 o 
  10   5   0       12.63       17.53      4.57 o 
   0   6   0       69.13       95.84      2.96 o 
   1   6   0      315.16      357.65      5.75 o 
   2   6   0     1259.67     1174.50     16.19 o 
   3   6   0       50.17       60.02      2.13 o 
   4   6   0      210.87      214.34      5.17 o 
   5   6   0      158.56      154.40      4.62 o 
   6   6   0        5.12       13.81      2.81 o 
   7   6   0      187.72      184.68      5.65 o 
   8   6   0      246.86      250.74     11.49 o 
   9   6   0        0.31        3.90      3.21 o 
  10   6   0       78.75       81.03      8.33 o 
   1   7   0      303.71      356.74      7.04 o 
   2   7   0     1487.97     1616.61     21.79 o 
   3   7   0      244.74      250.60     14.69 o 
   4   7   0      892.49      794.99     11.37 o 
   5   7   0      368.43      353.08      7.69 o 
   6   7   0      553.45      523.04     10.31 o 
   7   7   0      816.47      897.99     15.69 o 
   8   7   0       36.85       49.32      5.84 o 
   9   7   0       31.44       34.63      5.45 o 
  10   7   0       75.52      105.30     11.95 o 
   0   8   0        8.52       14.09      1.37 o 
   1   8   0     5627.77     5515.18     69.52 o 
   2   8   0      492.91      547.05      8.70 o 
   3   8   0     1152.88     1029.36     17.34 o 
   4   8   0      251.18      260.31      6.24 o 
   5   8   0      699.30      684.22     15.11 o 
   6   8   0      188.10      193.01      5.77 o 
   7   8   0      129.26      105.95      4.64 o 
   8   8   0      104.62      122.02     10.63 o 
   9   8   0       57.21       59.81      6.41 o 
  10   8   0       98.55       99.39      9.16 o 
   1   9   0       12.26        9.42      0.91 o 
   2   9   0     1346.05     1379.28     19.19 o 
   3   9   0     3092.90     3084.20     40.62 o 
   4   9   0      551.76      573.80      9.18 o 
   5   9   0      398.24      416.99      8.84 o 
   6   9   0       61.82       59.18      3.82 o 
   7   9   0      314.47      326.40      8.32 o 
   8   9   0      413.39      438.87     14.67 o 
   9   9   0       18.27        9.49      6.14 o 
   0  10   0       72.60       80.89      6.90 o 
   1  10   0      837.96      817.47     18.82 o 
   2  10   0      904.80      918.08     49.58 o 
   3  10   0      291.31      320.56      7.85 o 
   4  10   0       14.80        9.66      1.80 o 
   5  10   0       60.07       52.76      4.26 o 
   6  10   0      406.45      390.07     13.47 o 
   7  10   0       53.66       66.97      5.35 o 
   8  10   0      117.54      106.57      7.76 o 
   9  10   0       31.75       53.13      9.39 o 
   1  11   0      189.80      192.92      7.39 o 
   2  11   0     1156.43     1115.58     24.66 o 
   3  11   0      123.47      125.91      7.41 o 
   4  11   0      805.47      727.55     15.33 o 
   5  11   0      852.93      830.25     21.95 o 
   6  11   0      419.57      394.04     20.63 o 
   7  11   0        8.36        4.41      4.47 o 
   8  11   0        1.07        0.91      3.76 o 
   0  12   0      259.88      226.02     11.77 o 
   1  12   0      426.51      353.33     11.03 o 
   2  12   0     2691.36     2468.35     48.99 o 
   3  12   0     1220.52     1210.09     37.68 o 
   4  12   0      315.80      273.72     30.57 o 
   5  12   0       14.33        7.40      3.45 o 
   6  12   0        5.16       18.76      4.08 o 
   7  12   0      145.81      154.60      8.61 o 
   8  12   0        0.61        8.07      4.82 o 
   1  13   0     1038.39     1025.72     24.02 o 
   2  13   0       41.87       38.65      4.25 o 
   3  13   0      285.41      248.37     14.82 o 
   4  13   0      197.52      205.27     12.41 o 
   5  13   0       38.83       52.73      7.64 o 
   6  13   0      290.44      313.22     14.94 o 
   7  13   0      102.37      121.44      8.83 o 
   8  13   0      133.98      141.63     12.79 o 
   0  14   0      282.77      289.30     14.72 o 
   1  14   0       68.47       75.14      5.78 o 
   2  14   0      150.84      137.49      7.03 o 
   3  14   0      140.55      142.02     10.25 o 
   4  14   0      299.22      273.92     15.68 o 
   5  14   0       93.17      109.20     20.32 o 
   6  14   0      115.00      121.01      9.36 o 
   7  14   0        0.69        3.01      3.49 o 
   1  15   0      176.47      167.24      7.92 o 
   2  15   0      149.06      127.40      7.12 o 
   3  15   0        6.67        6.04      2.65 o 
   4  15   0      421.53      421.03     20.50 o 
   5  15   0        4.65       10.46      7.46 o 
   6  15   0        5.55        6.93      5.38 o 
   0  16   0     1466.10     1357.13     44.55 o 
   1  16   0       31.27       34.31      4.47 o 
   2  16   0      258.67      285.98     10.91 o 
   3  16   0       12.73        9.15      4.80 o 
   4  16   0      172.18      173.51     10.40 o 
   5  16   0      188.92      188.76     10.61 o 
   6  16   0       92.41       95.73      8.72 o 
   1  17   0       17.96        8.96      3.96 o 
   2  17   0       87.52       84.00      6.93 o 
   3  17   0       82.72       94.67      7.22 o 
   4  17   0        4.96       10.84      3.92 o 
   5  17   0        1.80        4.63      3.60 o 
   0  18   0      159.33      178.12     13.04 o 
   1  18   0       61.35       80.85      7.11 o 
   2  18   0        3.05        6.49      3.21 o 
   3  18   0       52.76       58.41      9.24 o 
   1  19   0       81.97      106.00      8.27 o 
   1   0   1     1247.96     1258.22     45.57 o 
   2   0   1    60904.16    46588.13   1304.09 o 
   3   0   1      218.67      214.36      3.49 o 
   4   0   1        8.48       10.71      0.92 o 
   5   0   1      653.33      631.12      8.12 o 
   6   0   1     3579.70     3719.08     44.20 o 
   7   0   1        0.59        1.78      2.66 o 
   8   0   1     1280.90     1276.45     30.62 o 
   9   0   1       62.37       58.23      6.42 o 
  10   0   1       65.42       72.00     12.18 o 
  11   0   1        0.98        7.08      5.68 o 
 -11   1   1       23.58       24.89      7.21 o 
 -10   1   1       23.48       19.74      8.93 o 
  -9   1   1      244.87      255.88     11.52 o 
  -8   1   1      260.18      256.14     10.86 o 
  -7   1   1      247.75      232.51      7.17 o 
  -6   1   1     1489.46     1498.35     19.25 o 
  -5   1   1      207.81      207.71      7.07 o 
  -4   1   1     1319.50     1424.08     17.58 o 
  -3   1   1      879.37      969.86     12.02 o 
  -2   1   1    11085.20    11050.20    244.08 o 
  -1   1   1    12327.12    12033.08    198.10 o 
   1   1   1    12494.72    12127.75    172.35 o 
   2   1   1    10857.30    11040.65    123.36 o 
   3   1   1      887.35      968.88     13.37 o 
   4   1   1     1337.30     1448.32     19.66 o 
   5   1   1      207.03      187.84      4.55 o 
   6   1   1     1511.27     1519.22     21.92 o 
   7   1   1      257.57      230.27     10.38 o 
   8   1   1      255.86      245.09     12.58 o 
   9   1   1      250.86      244.47     11.41 o 
  10   1   1       25.90       23.61      5.15 o 
  11   1   1       23.81       31.24      5.67 o 
 -11   2   1        7.21        6.82      4.26 o 
 -10   2   1       24.94       21.63      6.42 o 
  -9   2   1       69.35       70.16      7.26 o 
  -8   2   1      711.79      703.32     28.21 o 
  -7   2   1      117.20      100.66      5.09 o 
  -6   2   1      415.67      380.66      6.48 o 
  -5   2   1     1097.57     1066.96     14.01 o 
  -4   2   1     2032.75     2124.03     31.47 o 
  -3   2   1     6364.10     6371.44     93.37 o 
  -2   2   1    18222.84    18117.26    223.65 o 
  -1   2   1     2985.84     3154.28     35.73 o 
   0   2   1      448.78      470.94      9.38 o 
   1   2   1     3021.09     3123.09     55.92 o 
   2   2   1    17866.16    17835.06    223.55 o 
   3   2   1     6327.31     6374.48     80.58 o 
   4   2   1     2071.33     2205.54     29.03 o 
   5   2   1     1100.86     1081.67     18.75 o 
   6   2   1      418.75      375.30     11.74 o 
   7   2   1      118.81      111.62      4.07 o 
   8   2   1      720.25      753.48     27.40 o 
   9   2   1       71.42       73.14     10.86 o 
  10   2   1       23.96       17.80      4.49 o 
  11   2   1        6.75        8.19      4.30 o 
 -10   3   1        8.19       16.77      4.43 o 
  -9   3   1       89.82       94.75      8.11 o 
  -8   3   1      222.44      181.84     15.27 o 
  -7   3   1      267.59      241.27      7.46 o 
  -6   3   1       64.72       65.71      3.15 o 
  -5   3   1     1005.42     1022.13     18.22 o 
  -4   3   1     4124.57     4146.28    114.82 o 
  -3   3   1      134.00      152.25      3.56 o 
  -2   3   1      544.25      536.69     12.26 o 
  -1   3   1     6789.83     7247.06    101.91 o 
   0   3   1     2790.33     2867.95     41.80 o 
   1   3   1     6624.73     6942.15    101.54 o 
   2   3   1      508.02      503.87      8.90 o 
   3   3   1      145.31      158.60      3.65 o 
   4   3   1     4184.75     4245.71     54.33 o 
   5   3   1     1000.28     1014.10     15.46 o 
   6   3   1       75.87       71.58      3.19 o 
   7   3   1      265.71      247.58      7.29 o 
   8   3   1      219.94      168.28      8.86 o 
   9   3   1       92.39       98.50      8.23 o 
  10   3   1        8.42        9.16      5.53 o 
 -10   4   1       12.89       13.35      9.41 o 
  -9   4   1      184.41      183.63      9.93 o 
  -8   4   1      318.63      302.99     12.11 o 
  -7   4   1       84.18       87.46      4.81 o 
  -6   4   1       67.37       72.68      4.24 o 
  -5   4   1     1454.77     1494.86     21.71 o 
  -4   4   1      997.96     1074.23     15.78 o 
  -3   4   1     2220.22     2173.76     29.22 o 
  -2   4   1     1125.81     1021.52     12.62 o 
  -1   4   1     9660.86     9958.94    142.28 o 
   0   4   1    17556.20    16955.71    410.17 o 
   1   4   1     9713.33     9892.59    141.93 o 
   2   4   1     1088.68      978.09     19.50 o 
   3   4   1     2235.75     2192.00     29.20 o 
   4   4   1      955.55     1048.23     15.73 o 
   5   4   1     1478.15     1505.77     21.71 o 
   6   4   1       67.85       79.46      3.86 o 
   7   4   1       83.56       90.40      3.96 o 
   8   4   1      330.87      342.43     20.17 o 
   9   4   1      187.89      195.94     10.10 o 
  10   4   1       13.95       13.39      4.20 o 
 -10   5   1       21.33       27.67      5.10 o 
  -9   5   1       69.69       70.00      7.27 o 
  -8   5   1       52.48       48.49      6.58 o 
  -7   5   1      730.28      670.44     15.96 o 
  -6   5   1      930.71      811.12     13.81 o 
  -5   5   1      167.47      137.72      4.27 o 
  -4   5   1      946.44      951.54     14.48 o 
  -3   5   1     1906.02     2011.98     24.22 o 
  -2   5   1     6661.23     6831.95     85.88 o 
  -1   5   1     7053.11     7679.11     96.01 o 
   0   5   1       62.32       52.67      2.14 o 
   1   5   1     7050.25     7750.69     96.10 o 
   2   5   1     6693.67     6944.40    121.51 o 
   3   5   1     1904.47     2013.40     31.00 o 
   4   5   1      956.97      934.03     19.33 o 
   5   5   1      166.00      137.63      4.24 o 
   6   5   1      946.78      828.51     13.85 o 
   7   5   1      734.48      688.01     12.47 o 
   8   5   1       54.45       58.47      6.06 o 
   9   5   1       67.62       64.96      6.94 o 
  10   5   1       22.16       14.45      4.60 o 
 -10   6   1       35.62       50.25      6.76 o 
  -9   6   1       25.97       40.17      5.58 o 
  -8   6   1       26.47       23.64      7.92 o 
  -7   6   1       70.83       67.04      3.86 o 
  -6   6   1      230.75      239.41      7.28 o 
  -5   6   1      462.55      478.10      9.19 o 
  -4   6   1      643.24      634.39      9.34 o 
  -3   6   1     1534.36     1459.08     18.30 o 
  -2   6   1      103.77      106.51      4.37 o 
  -1   6   1     5799.93     6124.38     76.57 o 
   0   6   1      208.00      234.61      4.97 o 
   1   6   1     5777.86     6099.14     76.53 o 
   2   6   1      111.09      112.01      3.13 o 
   3   6   1     1534.89     1461.93     23.34 o 
   4   6   1      660.32      637.23     10.73 o 
   5   6   1      460.03      492.39      9.29 o 
   6   6   1      224.57      234.40      7.13 o 
   7   6   1       67.41       69.76      3.91 o 
   8   6   1       24.39       24.96      4.23 o 
   9   6   1       25.94       39.37      5.70 o 
  10   6   1       35.49       35.51      5.82 o 
 -10   7   1       28.01       36.57      7.05 o 
  -9   7   1       30.52       25.32      4.68 o 
  -8   7   1       73.90       76.67      5.30 o 
  -7   7   1       68.61       69.15      8.37 o 
  -6   7   1       12.06       17.12      2.30 o 
  -5   7   1      585.45      586.95     10.71 o 
  -4   7   1      330.58      351.53      6.22 o 
  -3   7   1      678.67      684.11      9.72 o 
  -2   7   1     1705.63     1707.39     22.93 o 
  -1   7   1      699.90      874.66     14.20 o 
   0   7   1     5642.65     5635.71     82.19 o 
   1   7   1      680.27      841.16     10.66 o 
   2   7   1     1682.55     1701.47     22.87 o 
   3   7   1      651.95      650.89     14.79 o 
   4   7   1      332.74      355.61      7.23 o 
   5   7   1      586.19      571.42     10.66 o 
   6   7   1       10.85       17.11      2.29 o 
   7   7   1       65.73       67.61      3.94 o 
   8   7   1       72.02       86.38      7.34 o 
   9   7   1       30.15       33.06      8.88 o 
  10   7   1       27.40       22.18      9.16 o 
 -10   8   1       43.26       47.45      6.53 o 
  -9   8   1       10.95       12.32      4.16 o 
  -8   8   1       60.92       68.83      5.19 o 
  -7   8   1       33.07       27.75      2.87 o 
  -6   8   1       79.63       69.33      5.37 o 
  -5   8   1      116.20      117.24      4.39 o 
  -4   8   1      600.24      602.02      9.10 o 
  -3   8   1      150.72      135.45      4.67 o 
  -2   8   1      667.95      764.50     11.45 o 
  -1   8   1      804.65      843.84     17.00 o 
   0   8   1      160.02      196.33      5.77 o 
   1   8   1      824.68      862.20     14.70 o 
   2   8   1      665.72      755.56     11.34 o 
   3   8   1      160.26      148.15      3.79 o 
   4   8   1      568.50      543.92      8.93 o 
   5   8   1      121.32      119.79      4.38 o 
   6   8   1       83.17       80.27      4.07 o 
   7   8   1       35.01       34.26      3.07 o 
   8   8   1       63.56       69.96      5.24 o 
   9   8   1       11.63       17.07      6.27 o 
  10   8   1       43.72       34.56      8.53 o 
  -9   9   1       48.55       79.21     11.27 o 
  -8   9   1       82.99       91.94      6.42 o 
  -7   9   1      189.52      188.45      8.38 o 
  -6   9   1      116.08      116.30      4.76 o 
  -5   9   1      389.00      407.26      8.76 o 
  -4   9   1       22.57       25.67      1.98 o 
  -3   9   1      578.33      559.38     10.85 o 
  -2   9   1      547.13      610.05      9.61 o 
  -1   9   1      214.50      203.61      5.29 o 
   0   9   1       93.68       94.49      3.12 o 
   1   9   1      208.87      198.92      5.18 o 
   2   9   1      548.41      590.98      9.42 o 
   3   9   1      578.58      565.35      9.45 o 
   4   9   1       22.23       16.49      2.34 o 
   5   9   1      382.33      398.31      7.48 o 
   6   9   1      120.58      116.26      5.61 o 
   7   9   1      187.69      189.48      7.25 o 
   8   9   1       81.06       92.54      7.27 o 
   9   9   1       46.82       51.20      9.29 o 
  -9  10   1       29.40       47.24      8.63 o 
  -8  10   1        2.33        3.86      4.06 o 
  -7  10   1       91.79       94.59      5.76 o 
  -6  10   1      328.83      318.90      9.62 o 
  -5  10   1      875.25      829.22     17.33 o 
  -4  10   1     1693.90     1665.23     28.73 o 
  -3  10   1     1327.27     1246.01     21.47 o 
  -2  10   1      167.31      134.15     10.83 o 
  -1  10   1      679.21      644.13     15.89 o 
   0  10   1      100.77       91.10      4.80 o 
   1  10   1      696.95      669.02     12.35 o 
   2  10   1      170.07      150.05     10.50 o 
   3  10   1     1330.69     1265.01     26.82 o 
   4  10   1     1726.63     1662.58     27.85 o 
   5  10   1      871.02      844.09     17.34 o 
   6  10   1      339.54      342.26      9.80 o 
   7  10   1       86.20       81.64      5.48 o 
   8  10   1        2.26       12.02      3.58 o 
   9  10   1       29.59       47.50      8.98 o 
  -9  11   1       31.03       39.53      8.17 o 
  -8  11   1       19.47       22.86      3.64 o 
  -7  11   1       55.09       57.07      4.84 o 
  -6  11   1       10.55       10.81      2.85 o 
  -5  11   1      344.23      327.74     25.14 o 
  -4  11   1     1068.84     1015.44     19.72 o 
  -3  11   1      791.03      744.16     18.08 o 
  -2  11   1     1000.57     1012.52     22.47 o 
  -1  11   1      111.38      113.94      9.77 o 
   0  11   1      191.56      176.65     11.80 o 
   1  11   1      114.75      117.50      5.72 o 
   2  11   1      978.15      973.35     33.21 o 
   3  11   1      812.04      759.17     18.32 o 
   4  11   1     1065.75     1036.58     23.42 o 
   5  11   1      341.36      322.86     12.08 o 
   6  11   1        9.47        9.32      3.49 o 
   7  11   1       58.48       59.61     12.03 o 
   8  11   1       18.62       20.86      5.78 o 
  -8  12   1       42.03       40.30      5.55 o 
  -7  12   1       93.87      103.79      7.83 o 
  -6  12   1        8.47        4.12      3.21 o 
  -5  12   1     1031.03      986.85     27.30 o 
  -4  12   1      888.20      867.64     17.70 o 
  -3  12   1      661.47      592.22     15.74 o 
  -2  12   1      468.94      427.18     26.21 o 
  -1  12   1      609.37      595.62     15.35 o 
   0  12   1      285.40      255.60      9.00 o 
   1  12   1      592.29      545.06     15.07 o 
   2  12   1      467.54      434.22     12.68 o 
   3  12   1      647.45      601.00     15.93 o 
   4  12   1      890.53      852.88     20.75 o 
   5  12   1     1025.74      976.74     25.38 o 
   6  12   1        6.47        5.87      3.30 o 
   7  12   1       94.17      112.88     18.42 o 
   8  12   1       38.70       43.64      7.81 o 
  -8  13   1       24.00       34.72      5.30 o 
  -7  13   1      295.75      326.48     22.84 o 
  -6  13   1       73.12       64.14      6.69 o 
  -5  13   1        0.86       -2.33      5.25 o 
  -4  13   1      142.22      151.53     13.73 o 
  -3  13   1       92.96       89.50      5.68 o 
  -2  13   1      212.34      220.11      8.59 o 
  -1  13   1     1112.34     1081.82     25.02 o 
   0  13   1      189.11      195.90      8.00 o 
   1  13   1     1117.37     1106.54     25.24 o 
   2  13   1      216.19      222.49     14.21 o 
   3  13   1       97.57      106.84      6.14 o 
   4  13   1      138.72      134.46      6.91 o 
   5  13   1        0.71        1.23      2.82 o 
   6  13   1       72.50       67.37      6.75 o 
   7  13   1      301.02      321.14     13.24 o 
   8  13   1       24.65       32.98      7.16 o 
  -7  14   1      162.32      184.47     10.21 o 
  -6  14   1       60.73       55.26      6.38 o 
  -5  14   1       77.41       71.21      6.96 o 
  -4  14   1      321.96      340.31     13.22 o 
  -3  14   1       16.66       28.11      3.96 o 
  -2  14   1      203.14      201.25      8.47 o 
  -1  14   1      101.39      105.85      8.93 o 
   0  14   1      300.61      263.00      9.78 o 
   1  14   1      102.95      112.51      6.36 o 
   2  14   1      203.10      215.22      8.74 o 
   3  14   1       14.49       19.36      3.35 o 
   4  14   1      321.22      319.87     11.36 o 
   5  14   1       78.27       65.97      6.96 o 
   6  14   1       60.88       56.98      6.46 o 
   7  14   1      161.45      184.36     10.17 o 
  -6  15   1       38.87       44.44      8.32 o 
  -5  15   1       81.40       71.12      7.31 o 
  -4  15   1       62.75       64.32      7.71 o 
  -3  15   1       79.64       76.15      6.75 o 
  -2  15   1     1062.35     1023.18     25.19 o 
  -1  15   1       62.48       60.28      5.54 o 
   0  15   1      156.82      141.87      7.18 o 
   1  15   1       64.47       50.90      9.24 o 
   2  15   1     1072.71     1082.89     36.87 o 
   3  15   1       76.02       80.93      8.78 o 
   4  15   1       61.08       70.74      9.49 o 
   5  15   1       79.65       84.42      7.84 o 
   6  15   1       39.47       41.81      5.74 o 
  -6  16   1       12.02       11.40      4.24 o 
  -5  16   1       20.87       19.92      7.46 o 
  -4  16   1       96.43      106.83      8.85 o 
  -3  16   1      126.20      138.98      7.74 o 
  -2  16   1        4.65        3.36      2.54 o 
  -1  16   1      236.33      227.58      9.58 o 
   0  16   1      520.72      491.61     18.80 o 
   1  16   1      237.32      208.69      9.38 o 
   2  16   1        4.39        5.44      2.56 o 
   3  16   1      124.63      138.00      7.68 o 
   4  16   1       97.26      110.22     11.47 o 
   5  16   1       22.97       16.56      4.42 o 
   6  16   1       12.65       16.46      9.31 o 
  -5  17   1       42.57       48.77      9.11 o 
  -4  17   1       10.90       13.35      4.00 o 
  -3  17   1       22.68        8.58      4.77 o 
  -2  17   1       38.39       40.17      5.30 o 
  -1  17   1      111.02      108.74      7.66 o 
   0  17   1        4.43        5.14      3.20 o 
   1  17   1      110.04      103.15      7.49 o 
   2  17   1       39.46       35.82      4.80 o 
   3  17   1       24.40       26.55      4.27 o 
   4  17   1       10.15       12.13      5.07 o 
   5  17   1       42.26       43.90      6.38 o 
  -3  18   1       69.62       57.95      9.18 o 
  -2  18   1       18.89       19.72      4.20 o 
  -1  18   1        1.90        5.45      2.98 o 
   0  18   1       57.61       62.05      6.85 o 
   1  18   1        2.01        4.08      2.92 o 
   2  18   1       19.74       22.19      8.65 o 
   3  18   1       72.09       66.29     11.44 o 
  -1  19   1        7.72       13.35      3.98 o 
   0  19   1       56.19       66.28      6.74 o 
   1  19   1        8.95       16.87      5.58 o 
   0   0   2     1113.25     1159.69     21.31 o 
   1   0   2     3414.88     3670.36     46.38 o 
   2   0   2      600.89      583.24      6.70 o 
   3   0   2    14818.90    14314.40    146.32 o 
   4   0   2     6065.21     6352.84     72.40 o 
   5   0   2       76.44       95.10      3.16 o 
   6   0   2      102.33       93.82      3.73 o 
   7   0   2      627.08      509.62     29.41 o 
   8   0   2      406.65      369.35     13.27 o 
   9   0   2        2.52        1.97      4.44 o 
  10   0   2      137.05      146.67     10.58 o 
  11   0   2        8.60       15.52      4.73 o 
 -11   1   2       39.54       40.03      6.49 o 
 -10   1   2      107.62      107.14      9.31 o 
  -9   1   2      166.41      158.31      9.52 o 
  -8   1   2      213.32      205.80      7.38 o 
  -7   1   2      778.42      741.28     15.44 o 
  -6   1   2      385.91      380.03     14.28 o 
  -5   1   2      797.98      872.73     11.72 o 
  -4   1   2      493.05      456.22      7.56 o 
  -3   1   2     2119.49     2306.83     30.80 o 
  -2   1   2     4503.25     4898.22     55.15 o 
  -1   1   2     4439.51     4669.89     58.30 o 
   0   1   2     1647.77     1620.86     70.33 o 
   1   1   2     4318.62     4586.85     66.58 o 
   2   1   2     4490.73     4879.94     61.74 o 
   3   1   2     2215.25     2396.70     27.42 o 
   4   1   2      492.81      448.51      6.42 o 
   5   1   2      786.45      865.31     12.91 o 
   6   1   2      384.35      376.95      9.96 o 
   7   1   2      797.32      745.78     15.05 o 
   8   1   2      205.82      200.95      9.53 o 
   9   1   2      162.14      159.44      9.52 o 
  10   1   2      108.41      127.54     10.03 o 
  11   1   2       41.82       42.46      6.60 o 
 -10   2   2       19.42       15.34      4.77 o 
  -9   2   2       70.06       63.04      8.93 o 
  -8   2   2       12.50        6.95      3.43 o 
  -7   2   2      645.84      597.11     16.98 o 
  -6   2   2      194.44      193.66      4.16 o 
  -5   2   2      816.59      786.81     10.75 o 
  -4   2   2     3439.97     3456.55     43.00 o 
  -3   2   2     5206.06     5125.84    187.12 o 
  -2   2   2    13224.48    13598.89    170.83 o 
  -1   2   2     3514.57     3797.31     43.01 o 
   0   2   2       23.22       12.60      0.98 o 
   1   2   2     3443.23     3788.81     67.46 o 
   2   2   2    13245.16    13690.18    194.40 o 
   3   2   2     5172.49     5320.40     66.30 o 
   4   2   2     3425.37     3480.23     45.18 o 
   5   2   2      785.95      754.81     12.17 o 
   6   2   2      176.32      159.90      4.54 o 
   7   2   2      644.58      615.16     17.15 o 
   8   2   2       10.79        6.37      3.35 o 
   9   2   2       73.18       51.61      6.31 o 
  10   2   2       19.64       24.59      5.17 o 
 -10   3   2       35.55       28.96      5.44 o 
  -9   3   2       32.48       42.57      6.01 o 
  -8   3   2       44.50       40.45      4.81 o 
  -7   3   2      335.70      340.46      9.11 o 
  -6   3   2     1177.69     1209.17     18.33 o 
  -5   3   2     1312.28     1453.30     21.06 o 
  -4   3   2     2875.07     3119.10     48.28 o 
  -3   3   2     3950.96     4056.06     46.39 o 
  -2   3   2     2662.30     2872.34     33.51 o 
  -1   3   2      122.48      123.45      2.27 o 
   0   3   2     6339.90     6553.11    124.93 o 
   1   3   2      116.96      120.91      3.56 o 
   2   3   2     2755.10     2978.33     42.94 o 
   3   3   2     3986.39     4043.12     52.08 o 
   4   3   2     2938.18     3175.96     41.50 o 
   5   3   2     1327.34     1474.41     21.07 o 
   6   3   2     1196.84     1193.32     18.22 o 
   7   3   2      327.77      316.87      8.75 o 
   8   3   2       47.02       42.52      5.53 o 
   9   3   2       32.06       49.56      6.13 o 
  10   3   2       34.57       37.40      5.93 o 
 -10   4   2        9.71       11.69      4.14 o 
  -9   4   2      123.26      137.60      9.55 o 
  -8   4   2      139.23      147.89      6.34 o 
  -7   4   2       20.93       22.52      2.97 o 
  -6   4   2       97.32       78.35      8.24 o 
  -5   4   2     1336.80     1341.56     26.03 o 
  -4   4   2     2153.38     2243.30     26.73 o 
  -3   4   2      102.30       91.26      2.52 o 
  -2   4   2     5889.28     6285.91     70.76 o 
  -1   4   2     9867.43     9985.79    346.27 o 
   0   4   2    13855.79    13624.03    238.05 o 
   1   4   2     9863.41    10273.88    144.22 o 
   2   4   2     5861.95     6212.37    110.83 o 
   3   4   2      105.74       95.06      4.89 o 
   4   4   2     2100.64     2207.27     30.24 o 
   5   4   2     1345.36     1322.76     19.57 o 
   6   4   2       95.91       92.07      5.04 o 
   7   4   2       18.50       26.61      3.07 o 
   8   4   2      136.09      151.39     20.42 o 
   9   4   2      123.45      134.30      9.48 o 
  10   4   2       10.29        3.32      4.06 o 
 -10   5   2       15.55       20.32     10.33 o 
  -9   5   2       18.26       18.65      4.47 o 
  -8   5   2       21.67       32.20      6.49 o 
  -7   5   2      198.08      187.55      6.70 o 
  -6   5   2      303.93      283.79      7.97 o 
  -5   5   2      714.87      703.61     15.59 o 
  -4   5   2       33.40       37.59      1.75 o 
  -3   5   2     6224.69     6692.68     76.22 o 
  -2   5   2      743.06      666.60      9.00 o 
  -1   5   2     3129.09     3294.82     48.90 o 
   0   5   2     3770.99     3942.17     57.71 o 
   1   5   2     3146.12     3360.21     48.55 o 
   2   5   2      749.99      658.92     16.58 o 
   3   5   2     6239.89     6755.58     97.56 o 
   4   5   2       32.50       36.92      2.30 o 
   5   5   2      710.14      694.24     11.84 o 
   6   5   2      304.72      279.35      6.97 o 
   7   5   2      209.15      198.54      9.85 o 
   8   5   2       21.81       33.04      4.78 o 
   9   5   2       18.60       14.83      4.35 o 
  10   5   2       15.28       18.02      4.58 o 
 -10   6   2       11.44       15.93      4.56 o 
  -9   6   2      110.03      120.60     12.69 o 
  -8   6   2      218.17      184.95      7.20 o 
  -7   6   2      806.25      724.04     13.24 o 
  -6   6   2      191.37      155.37      8.34 o 
  -5   6   2      408.07      374.05      9.19 o 
  -4   6   2      658.62      676.77      9.90 o 
  -3   6   2     1427.61     1377.70     17.27 o 
  -2   6   2      717.22      745.28     13.28 o 
  -1   6   2       97.84      100.09      3.64 o 
   0   6   2      206.31      191.63     17.06 o 
   1   6   2      104.20      102.86      2.61 o 
   2   6   2      704.66      732.19     12.40 o 
   3   6   2     1358.80     1336.17     28.47 o 
   4   6   2      695.87      705.62     11.49 o 
   5   6   2      409.09      382.82      7.89 o 
   6   6   2      193.75      165.27      5.13 o 
   7   6   2      804.75      733.73     15.55 o 
   8   6   2      212.67      204.38      7.39 o 
   9   6   2      112.56      108.86     10.55 o 
  10   6   2       12.04       18.61     11.49 o 
 -10   7   2      116.11      130.26     10.31 o 
  -9   7   2       10.43        9.95      3.70 o 
  -8   7   2       46.53       58.37      4.75 o 
  -7   7   2      174.48      175.77      6.22 o 
  -6   7   2      254.49      226.73      8.53 o 
  -5   7   2        7.58       16.52      2.36 o 
  -4   7   2      928.40      921.28     12.76 o 
  -3   7   2     1381.83     1520.48     18.94 o 
  -2   7   2     1537.84     1667.79     25.89 o 
  -1   7   2      944.70      932.51     15.41 o 
   0   7   2     1209.26     1504.42     23.65 o 
   1   7   2      950.74      931.52     13.27 o 
   2   7   2     1574.99     1649.57     25.62 o 
   3   7   2     1309.75     1422.22     29.15 o 
   4   7   2      920.51      919.07     14.57 o 
   5   7   2        5.87        9.52      1.89 o 
   6   7   2      254.11      231.38      6.25 o 
   7   7   2      171.51      165.76      6.80 o 
   8   7   2       47.67       57.72      4.84 o 
   9   7   2       10.13       13.16      3.86 o 
  10   7   2      117.81      136.56     10.35 o 
 -10   8   2      103.15      115.46     11.37 o 
  -9   8   2      176.07      174.26     10.17 o 
  -8   8   2      181.21      190.11      7.48 o 
  -7   8   2       18.31       17.22      2.89 o 
  -6   8   2      286.47      285.48      7.12 o 
  -5   8   2      441.42      437.09     10.86 o 
  -4   8   2     1119.62     1136.81     15.33 o 
  -3   8   2      478.35      443.02      7.25 o 
  -2   8   2     2977.28     3110.39     40.57 o 
  -1   8   2       21.91       31.29      1.99 o 
   0   8   2      175.53      200.04      4.92 o 
   1   8   2       31.61       45.32      5.81 o 
   2   8   2     3020.10     3124.82     40.45 o 
   3   8   2      477.16      452.19     12.64 o 
   4   8   2     1127.09     1113.49     25.55 o 
   5   8   2      447.06      448.63      9.06 o 
   6   8   2      274.68      266.17      7.01 o 
   7   8   2       21.32       21.93      2.67 o 
   8   8   2      185.41      174.27      7.18 o 
   9   8   2      171.44      190.85      9.88 o 
  10   8   2      101.68      110.27     13.85 o 
  -9   9   2       20.95       30.70      7.21 o 
  -8   9   2       30.92       39.34      4.18 o 
  -7   9   2       10.66       13.42      2.46 o 
  -6   9   2       25.69       22.53      3.30 o 
  -5   9   2     1503.11     1424.21     22.01 o 
  -4   9   2     1204.75     1174.15     16.00 o 
  -3   9   2     1245.72     1082.50     16.44 o 
  -2   9   2     1333.80     1437.30     20.09 o 
  -1   9   2     1751.33     1750.08     23.40 o 
   0   9   2     3037.05     3048.85     46.17 o 
   1   9   2     1735.22     1731.28     27.79 o 
   2   9   2     1346.83     1435.76     20.30 o 
   3   9   2     1234.90     1071.87     21.32 o 
   4   9   2     1185.48     1166.00     25.24 o 
   5   9   2     1491.13     1449.53     25.87 o 
   6   9   2       28.00       29.48      3.39 o 
   7   9   2        9.94       11.81      2.82 o 
   8   9   2       31.60       41.70      5.32 o 
   9   9   2       19.86       21.57      6.75 o 
  -9  10   2       60.98       75.51     11.01 o 
  -8  10   2       33.77       28.35      4.95 o 
  -7  10   2       97.11       94.80      5.83 o 
  -6  10   2       15.81       13.51      2.81 o 
  -5  10   2     1283.05     1250.77     23.66 o 
  -4  10   2      737.80      709.75     12.42 o 
  -3  10   2      155.94      151.30      5.15 o 
  -2  10   2      753.14      776.30     25.50 o 
  -1  10   2     4671.93     4865.64     71.49 o 
   0  10   2       30.77       46.21      2.55 o 
   1  10   2     4623.36     4763.08     71.71 o 
   2  10   2      758.52      736.27     29.43 o 
   3  10   2      169.13      166.75      6.72 o 
   4  10   2      749.04      683.31     23.29 o 
   5  10   2     1293.26     1261.86     19.98 o 
   6  10   2       16.84       19.88      3.17 o 
   7  10   2       96.57      105.55      6.09 o 
   8  10   2       35.53       27.71      4.63 o 
   9  10   2       58.78       69.72     10.30 o 
  -9  11   2       12.68       18.57      6.09 o 
  -8  11   2      146.90      165.12      9.31 o 
  -7  11   2       11.87       20.82      3.21 o 
  -6  11   2      273.84      277.44      9.76 o 
  -5  11   2      708.30      687.80     15.44 o 
  -4  11   2      194.67      212.75     15.68 o 
  -3  11   2      156.28      171.59     11.82 o 
  -2  11   2       53.22       48.42      4.69 o 
  -1  11   2     1139.37     1067.89     23.44 o 
   0  11   2      216.98      229.78     16.80 o 
   1  11   2     1140.70     1027.91     66.04 o 
   2  11   2       55.17       50.60      4.39 o 
   3  11   2      152.43      159.80      6.95 o 
   4  11   2      200.12      211.18      8.21 o 
   5  11   2      720.65      697.41     19.55 o 
   6  11   2      278.52      272.26     11.10 o 
   7  11   2       10.34       12.38      3.73 o 
   8  11   2      144.14      173.85     12.53 o 
  -8  12   2       59.15       61.74      9.79 o 
  -7  12   2       35.00       33.84      4.99 o 
  -6  12   2       49.97       60.75      7.51 o 
  -5  12   2      215.57      205.85      9.71 o 
  -4  12   2       82.00       78.29      6.59 o 
  -3  12   2     1508.72     1433.15     30.74 o 
  -2  12   2      449.17      382.70     11.53 o 
  -1  12   2      410.10      362.76     11.21 o 
   0  12   2     1123.46     1164.79     26.03 o 
   1  12   2      414.87      365.75     14.74 o 
   2  12   2      431.56      381.36     17.28 o 
   3  12   2     1503.84     1434.95     31.13 o 
   4  12   2       79.89       79.91      5.63 o 
   5  12   2      210.60      213.12      9.93 o 
   6  12   2       48.72       53.33      6.08 o 
   7  12   2       37.03       41.21      5.53 o 
   8  12   2       59.67       64.75      8.98 o 
  -8  13   2       31.33       44.94      7.46 o 
  -7  13   2       11.83       10.50      4.59 o 
  -6  13   2      240.22      241.29     15.88 o 
  -5  13   2      209.06      223.76     21.62 o 
  -4  13   2       22.12       26.97      4.48 o 
  -3  13   2       27.66       31.72      3.90 o 
  -2  13   2      327.73      319.71     18.75 o 
  -1  13   2       49.01       47.37      4.56 o 
   0  13   2        9.04       15.71      3.14 o 
   1  13   2       48.80       47.21      5.78 o 
   2  13   2      322.41      331.38     12.86 o 
   3  13   2       24.77       41.58      5.71 o 
   4  13   2       20.68       21.72      3.65 o 
   5  13   2      217.21      221.80     10.38 o 
   6  13   2      236.22      240.81     11.32 o 
   7  13   2       11.75        8.63      4.87 o 
   8  13   2       29.84       33.75      7.46 o 
  -7  14   2       41.39       44.45      6.05 o 
  -6  14   2       34.63       40.83      5.61 o 
  -5  14   2       27.91       28.86      6.85 o 
  -4  14   2      337.77      346.05     20.02 o 
  -3  14   2      553.04      503.60     14.71 o 
  -2  14   2       41.49       38.88      5.00 o 
  -1  14   2      499.10      505.37     14.83 o 
   0  14   2      918.75      965.64     44.91 o 
   1  14   2      489.78      519.77     21.82 o 
   2  14   2       43.76       45.68      4.77 o 
   3  14   2      557.72      502.72     18.95 o 
   4  14   2      329.97      309.25     11.26 o 
   5  14   2       29.51       31.01      5.05 o 
   6  14   2       33.90       31.71      8.63 o 
   7  14   2       40.19       37.39      5.69 o 
  -6  15   2       12.84       13.14      9.26 o 
  -5  15   2      132.33      126.90      9.37 o 
  -4  15   2       18.13       24.50      7.87 o 
  -3  15   2       22.18       28.40      3.98 o 
  -2  15   2       20.15       17.77      3.81 o 
  -1  15   2      108.62      116.43      6.88 o 
   0  15   2       39.69       48.04      4.95 o 
   1  15   2      103.33      113.84      6.64 o 
   2  15   2       18.22       19.94      3.62 o 
   3  15   2       20.53       24.32      6.09 o 
   4  15   2       18.30       19.38      3.66 o 
   5  15   2      137.35      140.45      9.79 o 
   6  15   2       14.21        8.21      7.99 o 
  -6  16   2        0.13       -1.03      3.21 o 
  -5  16   2       11.03       14.84      4.53 o 
  -4  16   2      109.23       93.93      8.38 o 
  -3  16   2       54.00       64.55      9.03 o 
  -2  16   2      157.53      156.97      7.83 o 
  -1  16   2      182.17      189.93      8.72 o 
   0  16   2       70.11       63.11      5.94 o 
   1  16   2      172.97      171.57      8.54 o 
   2  16   2      159.90      159.16      8.13 o 
   3  16   2       54.98       60.96      5.92 o 
   4  16   2      109.24      108.19     11.52 o 
   5  16   2       11.38       21.65      4.92 o 
   6  16   2        0.14       -2.07      4.97 o 
  -4  17   2       95.26       86.01      8.40 o 
  -3  17   2       42.85       38.46      7.46 o 
  -2  17   2       23.39       29.84      4.51 o 
  -1  17   2        1.07        2.18      2.45 o 
   0  17   2       36.14       28.98      4.56 o 
   1  17   2        0.82       -0.35      2.61 o 
   2  17   2       21.47       20.24      4.04 o 
   3  17   2       43.29       44.49      5.43 o 
   4  17   2       94.09       95.40     11.32 o 
  -3  18   2       12.78        6.99      3.91 o 
  -2  18   2      272.52      290.00     27.91 o 
  -1  18   2       63.18       61.65      6.35 o 
   0  18   2        0.39        0.80      3.02 o 
   1  18   2       66.22       65.94      6.57 o 
   2  18   2      273.56      276.39     13.93 o 
   3  18   2       12.56       14.64      3.93 o 
   0  19   2       32.85       30.90      4.86 o 
   1   0   3     6983.11     7347.67     91.92 o 
   2   0   3     8804.21     9081.24    101.61 o 
   3   0   3     2977.35     2864.84     30.28 o 
   4   0   3     1709.70     1839.80     20.17 o 
   5   0   3     2995.28     2770.88     32.91 o 
   6   0   3      454.08      364.40     27.66 o 
   7   0   3      109.84      111.19      4.90 o 
   8   0   3      152.53      151.73     11.60 o 
   9   0   3      158.86      153.84      9.26 o 
  10   0   3       84.35       89.47      8.50 o 
 -10   1   3      123.79      113.66     10.10 o 
  -9   1   3       47.02       47.61     10.10 o 
  -8   1   3       48.76       47.87      5.28 o 
  -7   1   3      393.30      382.82      9.88 o 
  -6   1   3        1.79        2.65      1.93 o 
  -5   1   3       34.93       39.88      2.15 o 
  -4   1   3      277.58      268.39      4.58 o 
  -3   1   3      966.73      970.82     12.24 o 
  -2   1   3      411.21      408.87      5.50 o 
  -1   1   3        4.81        0.83      1.19 o 
   0   1   3     3286.12     3244.20    101.11 o 
   1   1   3        8.79        4.42      0.78 o 
   2   1   3      381.57      374.13      7.12 o 
   3   1   3     1003.69      980.81     12.37 o 
   4   1   3      278.07      264.63      5.13 o 
   5   1   3       29.92       31.66      1.39 o 
   6   1   3        2.86        3.49      1.44 o 
   7   1   3      391.06      357.31     12.38 o 
   8   1   3       46.81       38.90      5.24 o 
   9   1   3       44.61       41.94      5.82 o 
  10   1   3      121.47      140.49     21.44 o 
 -10   2   3        3.10        4.90      3.29 o 
  -9   2   3       75.83       68.86      6.95 o 
  -8   2   3       51.76       77.30      5.15 o 
  -7   2   3      946.16      843.21     17.05 o 
  -6   2   3      305.81      280.87      9.70 o 
  -5   2   3     1297.02     1199.88     17.65 o 
  -4   2   3      534.00      480.49     11.94 o 
  -3   2   3      637.76      627.14      8.39 o 
  -2   2   3     4412.02     4551.18     67.08 o 
  -1   2   3     1993.63     2101.71     27.17 o 
   0   2   3    28610.01    25390.85    315.70 o 
   1   2   3     2049.50     2087.62     38.03 o 
   2   2   3     4368.28     4552.01     66.10 o 
   3   2   3      615.16      602.11      9.39 o 
   4   2   3      545.06      500.55      8.22 o 
   5   2   3     1324.34     1205.20     17.62 o 
   6   2   3      311.74      286.40      6.21 o 
   7   2   3      930.06      828.45     16.58 o 
   8   2   3       53.92       75.31      6.90 o 
   9   2   3       76.83       72.48      7.26 o 
  10   2   3        3.46        0.56      3.52 o 
 -10   3   3       15.09       22.70      4.98 o 
  -9   3   3      149.76      178.06     10.17 o 
  -8   3   3      610.67      610.07     14.34 o 
  -7   3   3       14.20       12.19      3.47 o 
  -6   3   3     1456.64     1416.16     28.62 o 
  -5   3   3      621.87      635.37     10.71 o 
  -4   3   3      751.68      730.98     13.50 o 
  -3   3   3      104.41      101.97      6.04 o 
  -2   3   3    12597.48    12994.26    145.73 o 
  -1   3   3    16567.40    16408.03    204.11 o 
   0   3   3     5267.37     5241.88     75.41 o 
   1   3   3    16669.31    16388.61    233.25 o 
   2   3   3    12706.72    13165.85    186.36 o 
   3   3   3      100.16      104.73      3.41 o 
   4   3   3      725.79      711.47     11.32 o 
   5   3   3      623.25      644.35     10.71 o 
   6   3   3     1442.98     1430.95     22.92 o 
   7   3   3       15.65       12.82      3.64 o 
   8   3   3      646.84      652.76     18.89 o 
   9   3   3      154.72      178.06      9.74 o 
  10   3   3       15.19       17.09      5.56 o 
 -10   4   3       10.79       13.12      4.23 o 
  -9   4   3       28.40       36.03      5.46 o 
  -8   4   3      138.72      137.40      6.18 o 
  -7   4   3      327.50      326.01      9.06 o 
  -6   4   3     1577.36     1621.12     23.77 o 
  -5   4   3       89.49      102.59      4.37 o 
  -4   4   3     2535.77     2763.26     32.33 o 
  -3   4   3     1157.50     1209.55     15.08 o 
  -2   4   3     4232.71     4445.76     51.07 o 
  -1   4   3     1349.80     1492.45     19.80 o 
   0   4   3      510.58      456.03      7.55 o 
   1   4   3     1349.83     1446.96     19.19 o 
   2   4   3     4349.40     4547.89     80.13 o 
   3   4   3     1144.67     1191.33     19.50 o 
   4   4   3     2495.24     2692.06     36.48 o 
   5   4   3       76.41       87.04      3.94 o 
   6   4   3     1567.21     1624.40     26.68 o 
   7   4   3      321.20      330.69      9.13 o 
   8   4   3      138.10      134.62      8.18 o 
   9   4   3       28.35       29.19      4.88 o 
  10   4   3       11.05       17.93      4.22 o 
 -10   5   3       44.30       55.11      7.07 o 
  -9   5   3      244.88      251.97     13.32 o 
  -8   5   3      307.33      307.37      9.33 o 
  -7   5   3      210.54      218.33      7.28 o 
  -6   5   3      224.06      208.73      9.00 o 
  -5   5   3     2050.21     2032.99     30.03 o 
  -4   5   3        7.40       12.29      1.12 o 
  -3   5   3     2757.21     3046.86     35.77 o 
  -2   5   3      403.48      411.42      6.19 o 
  -1   5   3     1553.78     1567.39     23.96 o 
   0   5   3      174.33      153.43      4.49 o 
   1   5   3     1550.88     1553.89     20.40 o 
   2   5   3      404.35      415.12      7.66 o 
   3   5   3     2769.91     3054.42     45.79 o 
   4   5   3        7.76       18.11      2.97 o 
   5   5   3     2046.83     2016.64     28.48 o 
   6   5   3      216.81      209.24      5.65 o 
   7   5   3      206.89      211.16      7.18 o 
   8   5   3      301.77      302.11      9.20 o 
   9   5   3      241.75      243.40     11.43 o 
  10   5   3       43.70       51.18      7.97 o 
 -10   6   3       38.72       57.84     10.96 o 
  -9   6   3       58.95       48.23      6.04 o 
  -8   6   3      121.52      124.64      6.14 o 
  -7   6   3       48.50       58.26      4.39 o 
  -6   6   3      538.98      556.61     10.66 o 
  -5   6   3     1014.24     1019.31     16.20 o 
  -4   6   3      241.11      247.31      4.71 o 
  -3   6   3     2290.27     2335.98     28.08 o 
  -2   6   3     2653.35     2698.79     31.73 o 
  -1   6   3     4825.99     5072.21     74.48 o 
   0   6   3     7265.72     7619.67    110.30 o 
   1   6   3     4829.83     5135.96     74.20 o 
   2   6   3     2629.14     2665.67     40.02 o 
   3   6   3     2298.57     2331.07     51.28 o 
   4   6   3      222.69      233.67      6.27 o 
   5   6   3     1012.92     1018.75     16.15 o 
   6   6   3      552.71      572.30     10.76 o 
   7   6   3       51.65       55.82      4.35 o 
   8   6   3      120.01      118.23      6.15 o 
   9   6   3       59.77       51.51      6.35 o 
  10   6   3       41.36       50.39      6.72 o 
 -10   7   3       46.56       53.98      7.09 o 
  -9   7   3       59.88       57.03      6.80 o 
  -8   7   3      276.10      279.81      9.36 o 
  -7   7   3      205.92      231.93      7.09 o 
  -6   7   3      182.16      181.72      5.52 o 
  -5   7   3        7.68        8.04      1.84 o 
  -4   7   3      577.75      487.03      7.88 o 
  -3   7   3     1019.09     1097.72     14.45 o 
  -2   7   3       94.37       86.85      2.61 o 
  -1   7   3     2318.13     2424.20     36.46 o 
   0   7   3    12371.95    12854.96    184.74 o 
   1   7   3     2266.52     2369.98     35.99 o 
   2   7   3      111.60       97.20      3.01 o 
   3   7   3     1032.56     1074.58     18.19 o 
   4   7   3      587.39      507.27     11.30 o 
   5   7   3        8.02        7.57      1.78 o 
   6   7   3      184.74      187.37      7.75 o 
   7   7   3      212.06      244.92      7.90 o 
   8   7   3      273.84      292.75      9.28 o 
   9   7   3       59.05       54.06      6.47 o 
  10   7   3       45.84       54.98      6.92 o 
  -9   8   3      126.94      133.65      9.56 o 
  -8   8   3       19.27       25.26      3.56 o 
  -7   8   3       45.38       41.35      3.36 o 
  -6   8   3      276.18      272.22      7.02 o 
  -5   8   3        8.70       13.01      2.13 o 
  -4   8   3      360.36      351.89      8.60 o 
  -3   8   3     1442.05     1427.13     18.30 o 
  -2   8   3     2570.19     2745.63     41.37 o 
  -1   8   3     4423.13     4873.28     72.36 o 
   0   8   3      870.75      922.20     15.78 o 
   1   8   3     4493.08     4941.11     62.50 o 
   2   8   3     2552.18     2691.42     40.70 o 
   3   8   3     1412.68     1394.33     22.93 o 
   4   8   3      349.61      320.12     30.14 o 
   5   8   3        7.74        6.15      1.84 o 
   6   8   3      296.29      278.16      7.13 o 
   7   8   3       40.04       36.47      3.71 o 
   8   8   3       18.14       17.44      3.12 o 
   9   8   3      126.10      142.54     14.06 o 
  -9   9   3      104.20      114.41      9.34 o 
  -8   9   3      123.57      142.68      7.70 o 
  -7   9   3      399.54      382.57      9.14 o 
  -6   9   3      380.03      367.60      8.59 o 
  -5   9   3       58.03       60.54      3.58 o 
  -4   9   3      593.17      601.39     12.19 o 
  -3   9   3      801.80      719.30     10.56 o 
  -2   9   3      952.21      879.49     15.31 o 
  -1   9   3       30.81       40.65      2.44 o 
   0   9   3      347.30      347.60      7.55 o 
   1   9   3       32.08       38.48      2.61 o 
   2   9   3      945.21      870.82     13.37 o 
   3   9   3      785.66      694.88     45.85 o 
   4   9   3      580.09      569.10     25.07 o 
   5   9   3       57.35       53.80      4.13 o 
   6   9   3      368.18      381.69     11.34 o 
   7   9   3      395.69      391.34     14.01 o 
   8   9   3      122.60      134.39     11.04 o 
   9   9   3      103.54      115.34     12.79 o 
  -9  10   3       30.48       24.92      7.16 o 
  -8  10   3       48.18       50.93      5.89 o 
  -7  10   3       43.81       45.73      4.37 o 
  -6  10   3      112.41      127.61      6.14 o 
  -5  10   3       28.61       28.42      2.84 o 
  -4  10   3        5.14        5.75      1.74 o 
  -3  10   3     1795.03     1775.90     25.27 o 
  -2  10   3       59.80       61.08      5.18 o 
  -1  10   3      334.00      320.21      7.41 o 
   0  10   3      656.23      620.13     13.49 o 
   1  10   3      347.74      352.79      7.89 o 
   2  10   3       72.33       74.98      3.66 o 
   3  10   3     1785.06     1707.93     35.84 o 
   4  10   3        4.73        2.79      2.35 o 
   5  10   3       28.12       30.05      4.48 o 
   6  10   3      112.79      129.65      6.06 o 
   7  10   3       46.66       43.42      5.29 o 
   8  10   3       48.66       40.88      5.40 o 
   9  10   3       28.90       18.42      6.39 o 
  -8  11   3       53.58       56.79      6.51 o 
  -7  11   3       53.13       59.18      4.89 o 
  -6  11   3      113.41      115.07      6.06 o 
  -5  11   3      467.54      466.18     18.67 o 
  -4  11   3      105.18      114.38      5.55 o 
  -3  11   3      725.49      694.87     19.54 o 
  -2  11   3      209.71      216.01      7.84 o 
  -1  11   3        3.30        1.73      2.28 o 
   0  11   3       65.26       71.47      4.91 o 
   1  11   3        2.44        0.11      1.68 o 
   2  11   3      201.76      197.94      5.95 o 
   3  11   3      743.93      693.05     14.02 o 
   4  11   3      106.94      114.04      5.92 o 
   5  11   3      476.79      474.16     11.68 o 
   6  11   3      114.02      115.63      7.90 o 
   7  11   3       54.65       48.66      7.76 o 
   8  11   3       53.97       61.76      8.98 o 
  -8  12   3       34.13       45.11      8.58 o 
  -7  12   3      188.00      204.22     11.32 o 
  -6  12   3      405.84      396.16     14.06 o 
  -5  12   3       28.80       27.24      4.53 o 
  -4  12   3        7.89        4.24      3.55 o 
  -3  12   3      137.57      127.91      5.63 o 
  -2  12   3      230.08      199.57     11.65 o 
  -1  12   3     1152.54     1087.32     30.35 o 
   0  12   3      349.01      289.27      9.79 o 
   1  12   3     1144.49     1133.60     25.26 o 
   2  12   3      222.65      218.89      8.39 o 
   3  12   3      147.57      136.38     14.31 o 
   4  12   3       11.42       12.88      3.03 o 
   5  12   3       29.08       27.22      4.69 o 
   6  12   3      403.03      400.40     14.28 o 
   7  12   3      189.62      216.83     14.11 o 
   8  12   3       33.56       33.44      7.16 o 
  -8  13   3        7.22       21.11      7.46 o 
  -7  13   3       65.30       78.48     16.87 o 
  -6  13   3       17.42       14.06      3.91 o 
  -5  13   3        6.72        7.79      3.54 o 
  -4  13   3      404.59      406.74     15.60 o 
  -3  13   3      274.13      300.89     10.39 o 
  -2  13   3      155.79      146.79     11.16 o 
  -1  13   3      563.09      522.54     14.85 o 
   0  13   3     1167.82     1119.48     25.75 o 
   1  13   3      568.91      545.48     17.79 o 
   2  13   3      153.88      146.64      7.84 o 
   3  13   3      279.28      290.23     13.50 o 
   4  13   3      405.98      416.10     27.38 o 
   5  13   3        7.60        7.71      4.31 o 
   6  13   3       16.83       18.04      4.08 o 
   7  13   3       65.73       79.31     10.05 o 
   8  13   3        7.15        1.98      4.36 o 
  -7  14   3       54.62       66.59      6.88 o 
  -6  14   3      148.60      159.53      9.46 o 
  -5  14   3        2.50       -3.06      3.17 o 
  -4  14   3      237.06      248.94     18.65 o 
  -3  14   3      249.58      248.98     12.85 o 
  -2  14   3      185.79      155.39     13.73 o 
  -1  14   3      640.58      606.81     16.77 o 
   0  14   3       10.19       12.59      3.21 o 
   1  14   3      631.05      603.38     20.02 o 
   2  14   3      186.96      160.17     20.12 o 
   3  14   3      247.18      249.87      9.78 o 
   4  14   3      242.16      228.49      9.53 o 
   5  14   3        2.47        8.47      4.77 o 
   6  14   3      147.78      164.19      9.39 o 
   7  14   3       57.06       65.56      9.64 o 
  -6  15   3       47.85       53.29      7.89 o 
  -5  15   3       34.65       22.72      6.11 o 
  -4  15   3       29.66       25.99      4.98 o 
  -3  15   3       87.66       83.59      9.97 o 
  -2  15   3       15.82       14.35      3.83 o 
  -1  15   3      336.79      339.52     11.57 o 
   0  15   3      333.21      312.13     11.33 o 
   1  15   3      322.98      289.09     11.07 o 
   2  15   3       15.11       23.00      3.48 o 
   3  15   3       84.92       74.88      6.18 o 
   4  15   3       31.38       37.39      4.67 o 
   5  15   3       36.53       30.40      6.80 o 
   6  15   3       49.11       49.22      6.31 o 
  -5  16   3        9.49        9.50      3.83 o 
  -4  16   3       98.51       97.68      8.52 o 
  -3  16   3       60.65       54.98      6.64 o 
  -2  16   3       69.08       65.75      5.95 o 
  -1  16   3      228.05      224.22      9.60 o 
   0  16   3      210.02      233.16      9.93 o 
   1  16   3      231.27      223.48      9.80 o 
   2  16   3       73.52       74.31      8.25 o 
   3  16   3       56.75       46.23      5.71 o 
   4  16   3       99.22      113.47     11.87 o 
   5  16   3        9.48        8.14      3.98 o 
  -4  17   3       11.28        9.77      4.64 o 
  -3  17   3       33.22       36.34      5.69 o 
  -2  17   3       94.44      113.05      7.38 o 
  -1  17   3       55.85       71.33      6.44 o 
   0  17   3       66.92       56.77     11.82 o 
   1  17   3       55.15       55.61      6.03 o 
   2  17   3       92.34      100.76      7.60 o 
   3  17   3       36.37       41.35      5.71 o 
   4  17   3        9.97       10.71      5.33 o 
  -3  18   3        0.60        4.53      3.72 o 
  -2  18   3       13.24       13.49      3.83 o 
  -1  18   3        5.87       11.40      5.63 o 
   0  18   3      288.73      294.13     12.07 o 
   1  18   3        5.13       10.49      3.45 o 
   2  18   3       12.21       18.70      4.12 o 
   3  18   3        0.46        2.31      2.93 o 
   0   0   4    14336.34    14065.04    326.28 o 
   1   0   4     7725.66     7889.52     98.71 o 
   2   0   4     6622.38     6618.21     83.40 o 
   3   0   4     3018.82     3262.21     37.64 o 
   4   0   4      573.33      604.84      8.45 o 
   5   0   4      100.75      146.06      3.25 o 
   6   0   4      436.85      419.04     11.13 o 
   7   0   4      352.00      379.54     14.24 o 
   8   0   4       33.73       40.08      6.14 o 
   9   0   4       64.24       67.50      6.87 o 
  10   0   4      122.08      126.13     13.35 o 
 -10   1   4       19.25       14.80      4.46 o 
  -9   1   4       93.37       98.35      8.08 o 
  -8   1   4       55.12       52.44      4.74 o 
  -7   1   4      144.11      130.99      5.63 o 
  -6   1   4      495.92      503.48      9.47 o 
  -5   1   4     1092.90     1108.30     14.52 o 
  -4   1   4     6375.78     6912.65     78.44 o 
  -3   1   4     1104.32     1166.14     14.34 o 
  -2   1   4     1615.75     1803.91     24.02 o 
  -1   1   4     6125.10     6504.78     73.56 o 
   0   1   4     1733.85     1738.46     22.58 o 
   1   1   4     6110.67     6627.94     82.35 o 
   2   1   4     1604.01     1818.41     27.50 o 
   3   1   4     1088.47     1138.36     14.41 o 
   4   1   4     6544.58     6931.47     79.01 o 
   5   1   4     1091.83     1098.81     16.26 o 
   6   1   4      522.12      528.90     11.34 o 
   7   1   4      141.05      139.51      6.50 o 
   8   1   4       56.73       57.87      6.09 o 
   9   1   4       91.67      105.97      8.51 o 
  10   1   4       18.15       18.63      5.06 o 
 -10   2   4       99.60      118.40     19.97 o 
  -9   2   4       54.57       43.75      5.67 o 
  -8   2   4      365.41      371.16     10.28 o 
  -7   2   4      557.01      499.74     12.94 o 
  -6   2   4      929.86      950.90     18.09 o 
  -5   2   4      145.84      135.60      3.38 o 
  -4   2   4     1543.92     1732.24     21.18 o 
  -3   2   4     4687.12     4783.94     54.67 o 
  -2   2   4      625.88      576.23      7.71 o 
  -1   2   4    14804.53    14894.51    216.20 o 
   0   2   4        8.17       15.75      3.27 o 
   1   2   4    14746.28    15027.14    166.41 o 
   2   2   4      651.72      606.90     10.18 o 
   3   2   4     4792.36     4790.94     61.15 o 
   4   2   4     1531.31     1716.26     23.71 o 
   5   2   4      145.56      140.59      3.81 o 
   6   2   4      937.82      955.49     17.89 o 
   7   2   4      564.55      518.98     11.91 o 
   8   2   4      368.17      348.32     13.17 o 
   9   2   4       52.90       35.78      7.92 o 
  10   2   4       99.41      110.89      9.48 o 
 -10   3   4        3.91        5.70     10.33 o 
  -9   3   4       99.37       96.01      8.22 o 
  -8   3   4       19.97       21.05      3.21 o 
  -7   3   4      219.04      217.41     10.01 o 
  -6   3   4      102.21       88.57      4.62 o 
  -5   3   4     2498.73     2666.75     35.50 o 
  -4   3   4     3638.43     4017.55     51.99 o 
  -3   3   4      882.86      904.30     15.86 o 
  -2   3   4      900.64      980.45     12.34 o 
  -1   3   4      739.63      780.81     19.56 o 
   0   3   4      669.68      779.59     10.90 o 
   1   3   4      730.42      753.32     12.52 o 
   2   3   4      914.07      990.42     15.84 o 
   3   3   4      898.15      934.67     33.50 o 
   4   3   4     3560.61     3948.41     51.84 o 
   5   3   4     2432.40     2550.32     35.26 o 
   6   3   4      105.03       93.40      4.69 o 
   7   3   4      219.98      227.45      7.33 o 
   8   3   4       18.99       20.74      4.85 o 
   9   3   4      100.23      108.80      8.68 o 
  10   3   4        4.15        4.80      3.83 o 
 -10   4   4       78.88       78.52      8.08 o 
  -9   4   4       43.42       46.14      4.67 o 
  -8   4   4      212.46      205.37     11.07 o 
  -7   4   4      243.38      238.79      7.64 o 
  -6   4   4      409.58      360.81      7.60 o 
  -5   4   4      286.08      268.93     10.03 o 
  -4   4   4     2262.95     2462.16     38.50 o 
  -3   4   4      697.01      648.61      8.82 o 
  -2   4   4     6735.46     7161.30     81.16 o 
  -1   4   4     2310.40     2337.37     30.60 o 
   0   4   4    12936.39    13265.25    189.10 o 
   1   4   4     2322.22     2377.26     35.09 o 
   2   4   4     6743.45     7272.65    127.43 o 
   3   4   4      682.60      621.42     11.49 o 
   4   4   4     2233.70     2410.92     32.85 o 
   5   4   4      280.07      282.48      6.24 o 
   6   4   4      398.41      352.09     13.35 o 
   7   4   4      231.12      233.73      7.49 o 
   8   4   4      208.21      193.06      7.12 o 
   9   4   4       43.01       45.06      6.05 o 
  10   4   4       76.66       71.50      9.29 o 
 -10   5   4       45.58       41.17      6.15 o 
  -9   5   4       13.77       22.12      4.03 o 
  -8   5   4      235.12      203.98      7.51 o 
  -7   5   4      187.99      167.57      6.38 o 
  -6   5   4      153.07      119.48      5.06 o 
  -5   5   4      873.81      946.59     15.12 o 
  -4   5   4     3967.62     4144.03     48.12 o 
  -3   5   4     2130.63     2248.82     26.89 o 
  -2   5   4     1017.46     1158.22     14.81 o 
  -1   5   4     1012.78     1164.82     14.40 o 
   0   5   4     1463.22     1529.57     23.14 o 
   1   5   4     1020.00     1164.75     18.32 o 
   2   5   4     1049.96     1199.80     18.65 o 
   3   5   4     2157.82     2224.16     34.39 o 
   4   5   4     4015.99     4136.15     62.00 o 
   5   5   4      878.69      943.59     15.06 o 
   6   5   4      147.41      116.26      4.17 o 
   7   5   4      188.42      170.31      6.44 o 
   8   5   4      232.79      214.47      7.63 o 
   9   5   4       13.70        9.37      3.76 o 
  10   5   4       45.95       45.26      6.37 o 
 -10   6   4       35.63       36.84      6.01 o 
  -9   6   4       14.42       12.96      3.03 o 
  -8   6   4       35.98       45.37      5.87 o 
  -7   6   4       10.94       16.71      2.75 o 
  -6   6   4      116.16      105.09      4.16 o 
  -5   6   4      801.47      858.65     14.14 o 
  -4   6   4     1538.65     1648.21     20.78 o 
  -3   6   4       83.44       96.19      3.67 o 
  -2   6   4      544.00      580.79      8.50 o 
  -1   6   4     2240.58     2384.74     28.20 o 
   0   6   4     8853.21     9362.43    165.01 o 
   1   6   4     2272.83     2413.49     35.93 o 
   2   6   4      577.40      608.29     10.44 o 
   3   6   4       74.47       80.73      7.64 o 
   4   6   4     1549.62     1664.46     28.59 o 
   5   6   4      792.29      846.04     14.07 o 
   6   6   4      112.28      102.27      4.23 o 
   7   6   4        9.15       19.16      2.89 o 
   8   6   4       41.10       55.95      4.62 o 
   9   6   4       14.12       14.73      4.07 o 
  10   6   4       34.35       36.68      5.96 o 
 -10   7   4       41.30       51.91      6.82 o 
  -9   7   4        8.11       15.27      3.32 o 
  -8   7   4      216.13      220.68      8.14 o 
  -7   7   4       54.72       64.14      4.73 o 
  -6   7   4     1059.55      993.23     16.58 o 
  -5   7   4      608.96      541.29     16.19 o 
  -4   7   4     1566.94     1483.94     20.55 o 
  -3   7   4      632.96      607.12      9.05 o 
  -2   7   4      747.37      768.31     10.74 o 
  -1   7   4     3761.54     4241.47     63.35 o 
   0   7   4     1572.85     1800.01     28.23 o 
   1   7   4     3756.60     4331.73     62.93 o 
   2   7   4      763.77      778.58     13.00 o 
   3   7   4      630.73      613.16     11.38 o 
   4   7   4     1544.90     1449.67     24.38 o 
   5   7   4      621.25      567.77     10.47 o 
   6   7   4     1059.11     1004.06     16.61 o 
   7   7   4       59.08       69.77      6.99 o 
   8   7   4      212.64      211.43      7.87 o 
   9   7   4        9.34       13.04      3.98 o 
  10   7   4       42.93       56.98      6.96 o 
  -9   8   4       10.22        7.87      2.96 o 
  -8   8   4      248.66      258.67     12.84 o 
  -7   8   4      108.02      126.65      5.95 o 
  -6   8   4      279.19      305.71      8.47 o 
  -5   8   4       75.84       73.95      3.93 o 
  -4   8   4       57.94       56.70      3.47 o 
  -3   8   4      198.80      201.65      4.38 o 
  -2   8   4      489.59      526.79      9.30 o 
  -1   8   4      865.79      918.64     15.83 o 
   0   8   4      173.39      152.53      4.48 o 
   1   8   4      860.80      928.80     15.28 o 
   2   8   4      509.51      562.02      8.69 o 
   3   8   4      187.68      199.52      5.34 o 
   4   8   4       60.38       52.53      3.88 o 
   5   8   4       80.05       82.03      5.82 o 
   6   8   4      275.02      297.87      7.48 o 
   7   8   4      107.85      122.42      5.89 o 
   8   8   4      253.14      281.80     11.19 o 
   9   8   4       10.58        7.21      4.97 o 
  -9   9   4       16.88       19.81      3.49 o 
  -8   9   4      335.87      332.76     10.54 o 
  -7   9   4       14.94       11.97      2.46 o 
  -6   9   4       97.87       89.76      4.34 o 
  -5   9   4      120.56      125.14      4.54 o 
  -4   9   4      128.92      133.10      4.44 o 
  -3   9   4      474.05      434.19      7.40 o 
  -2   9   4      591.99      552.70      9.65 o 
  -1   9   4     1143.48     1198.53     20.02 o 
   0   9   4      406.48      411.47      8.69 o 
   1   9   4     1135.64     1187.43     20.30 o 
   2   9   4      594.48      528.64     13.54 o 
   3   9   4      484.95      442.28     11.62 o 
   4   9   4      123.91      131.86     12.00 o 
   5   9   4      123.58      124.38      5.51 o 
   6   9   4      101.23       95.65      5.39 o 
   7   9   4       12.43       13.71      5.84 o 
   8   9   4      341.66      375.55     15.60 o 
   9   9   4       15.82       22.68      6.50 o 
  -9  10   4        2.17       10.48      4.05 o 
  -8  10   4      133.06      129.35      9.84 o 
  -7  10   4       51.36       54.05      4.66 o 
  -6  10   4       32.18       37.23      3.19 o 
  -5  10   4      144.81      147.04      5.03 o 
  -4  10   4      515.97      517.05     11.23 o 
  -3  10   4       42.61       49.92      2.52 o 
  -2  10   4      261.20      265.93      6.54 o 
  -1  10   4      239.48      212.42      7.92 o 
   0  10   4       49.37       57.55      3.02 o 
   1  10   4      233.90      224.58      6.11 o 
   2  10   4      249.91      251.31      7.20 o 
   3  10   4       46.00       51.97      4.32 o 
   4  10   4      497.93      496.64     20.35 o 
   5  10   4      150.73      129.40     10.15 o 
   6  10   4       27.31       33.73      4.72 o 
   7  10   4       53.94       51.25      7.97 o 
   8  10   4      132.65      121.64     11.57 o 
   9  10   4        2.16        4.11      3.96 o 
  -8  11   4       20.49       25.34      4.95 o 
  -7  11   4       82.79       86.24      6.39 o 
  -6  11   4       59.65       64.86      5.01 o 
  -5  11   4        7.24        7.80      2.65 o 
  -4  11   4      120.95      123.80      5.76 o 
  -3  11   4      116.84      118.83      5.19 o 
  -2  11   4     1201.66     1226.95     26.18 o 
  -1  11   4      398.95      396.33     13.75 o 
   0  11   4        3.79        3.51      3.32 o 
   1  11   4      400.84      415.49     11.47 o 
   2  11   4     1180.57     1176.61     21.10 o 
   3  11   4      114.11      117.08      5.42 o 
   4  11   4      111.14      107.03      5.98 o 
   5  11   4        7.44        3.68      2.41 o 
   6  11   4       58.34       63.56      9.26 o 
   7  11   4       83.53       75.00      9.49 o 
   8  11   4       20.65       29.48      6.65 o 
  -8  12   4       66.87       71.45     10.45 o 
  -7  12   4       54.90       68.01      6.65 o 
  -6  12   4       59.47       66.05      6.36 o 
  -5  12   4      163.09      185.75     12.48 o 
  -4  12   4      547.36      537.64     17.20 o 
  -3  12   4      177.22      179.16      6.53 o 
  -2  12   4      861.84      762.67     48.31 o 
  -1  12   4      243.51      220.37      8.37 o 
   0  12   4       45.33       32.25      9.03 o 
   1  12   4      243.48      223.44     13.35 o 
   2  12   4      864.17      818.45     19.75 o 
   3  12   4      186.75      177.12      7.76 o 
   4  12   4      549.01      510.47     14.95 o 
   5  12   4      157.55      167.84      7.97 o 
   6  12   4       60.18       61.58      6.27 o 
   7  12   4       56.73       60.64      8.93 o 
   8  12   4       66.37       56.94      8.88 o 
  -7  13   4       52.83       75.75      7.14 o 
  -6  13   4       25.18       32.89      4.95 o 
  -5  13   4      450.18      410.45     14.61 o 
  -4  13   4      162.43      164.74      8.72 o 
  -3  13   4      118.47      122.41      7.14 o 
  -2  13   4      966.44      869.34     21.06 o 
  -1  13   4      804.36      763.19     43.72 o 
   0  13   4      518.92      449.86     20.32 o 
   1  13   4      808.84      805.08     19.97 o 
   2  13   4      983.94      865.52     21.53 o 
   3  13   4      113.90      125.96      6.61 o 
   4  13   4      166.32      158.88      7.74 o 
   5  13   4      459.43      425.19     20.35 o 
   6  13   4       22.84       24.96      4.64 o 
   7  13   4       52.71       59.42      9.13 o 
  -7  14   4       68.84       81.66      7.55 o 
  -6  14   4      140.97      156.13      9.43 o 
  -5  14   4       97.51      104.69      8.28 o 
  -4  14   4       74.77       70.59      6.96 o 
  -3  14   4      361.54      346.98     13.30 o 
  -2  14   4      248.54      227.48     10.33 o 
  -1  14   4      288.64      273.63     17.20 o 
   0  14   4      456.80      415.64     29.23 o 
   1  14   4      298.01      278.79     11.75 o 
   2  14   4      239.12      236.54      9.45 o 
   3  14   4      354.15      338.37     11.92 o 
   4  14   4       77.49       75.98      6.21 o 
   5  14   4      100.68      102.76     11.21 o 
   6  14   4      146.22      161.24      9.75 o 
   7  14   4       68.32       79.82     10.45 o 
  -6  15   4       50.88       60.81      7.02 o 
  -5  15   4       69.61       76.92      7.68 o 
  -4  15   4      237.62      229.84     11.26 o 
  -3  15   4       18.61       16.95      4.22 o 
  -2  15   4      259.64      258.28     10.23 o 
  -1  15   4       53.12       55.70      5.31 o 
   0  15   4       54.12       52.28      5.28 o 
   1  15   4       54.57       55.22      5.42 o 
   2  15   4      253.70      236.25      9.85 o 
   3  15   4       19.45       18.67      3.88 o 
   4  15   4      238.26      242.11     10.29 o 
   5  15   4       68.07       79.97     10.40 o 
   6  15   4       50.96       67.08      7.40 o 
  -5  16   4       11.24        8.79      3.95 o 
  -4  16   4      124.04      144.92     21.19 o 
  -3  16   4       66.62       74.69      7.71 o 
  -2  16   4      221.25      250.02     20.75 o 
  -1  16   4      118.29      104.05      7.30 o 
   0  16   4       28.28       34.45      4.70 o 
   1  16   4      119.70      105.10      9.41 o 
   2  16   4      223.26      243.84     10.46 o 
   3  16   4       67.94       71.01      6.49 o 
   4  16   4      125.73      139.90     15.30 o 
   5  16   4        9.99       25.02      6.34 o 
  -4  17   4       23.31       24.48      5.19 o 
  -3  17   4        8.77        6.60      5.73 o 
  -2  17   4       14.76       16.64      3.70 o 
  -1  17   4       78.17       85.93      7.02 o 
   0  17   4       10.56       15.11      3.62 o 
   1  17   4       80.22       73.63      6.83 o 
   2  17   4       12.60       11.04      4.34 o 
   3  17   4        8.11       12.96      3.63 o 
   4  17   4       21.91       25.07      6.90 o 
  -3  18   4       19.13       25.12      5.13 o 
  -2  18   4       36.06       51.78      6.85 o 
  -1  18   4       25.36       23.15      4.34 o 
   0  18   4       37.86       32.83      5.13 o 
   1  18   4       25.20       18.76      4.11 o 
   2  18   4       37.17       46.40      5.81 o 
   3  18   4       20.29       24.24      4.43 o 
   1   0   5     1284.11     1495.73     19.97 o 
   2   0   5    16046.31    16148.72    323.07 o 
   3   0   5      417.75      387.30      5.77 o 
   4   0   5      883.86      880.36     11.66 o 
   5   0   5        4.36       14.17      1.89 o 
   6   0   5      689.01      587.74     10.72 o 
   7   0   5       23.58       34.46      2.92 o 
   8   0   5        1.67        4.31      2.74 o 
   9   0   5       17.06       10.74      4.80 o 
  10   0   5       19.30       11.91      4.01 o 
 -10   1   5       11.09       14.28      4.09 o 
  -9   1   5       44.28       46.79      8.83 o 
  -8   1   5      179.56      179.56      7.05 o 
  -7   1   5      360.37      331.63      7.62 o 
  -6   1   5      558.36      533.51     10.05 o 
  -5   1   5      394.10      418.56      7.67 o 
  -4   1   5     6145.70     6796.66     77.15 o 
  -3   1   5     1747.06     1826.12     21.58 o 
  -2   1   5      548.22      461.21      7.49 o 
  -1   1   5      564.68      553.58      7.36 o 
   0   1   5     5729.51     6185.91     77.72 o 
   1   1   5      583.97      567.76      8.25 o 
   2   1   5      562.92      479.13      8.62 o 
   3   1   5     1715.05     1750.36     21.62 o 
   4   1   5     6235.07     6780.44     77.68 o 
   5   1   5      404.93      425.77      7.53 o 
   6   1   5      596.84      566.87     11.92 o 
   7   1   5      359.30      325.36      8.91 o 
   8   1   5      179.35      173.49      8.84 o 
   9   1   5       43.71       52.23      6.22 o 
  10   1   5       10.65        8.05      3.73 o 
 -10   2   5       11.20       15.90      4.31 o 
  -9   2   5       64.86       66.21      5.30 o 
  -8   2   5      340.13      354.64     10.23 o 
  -7   2   5      104.44       83.52      3.94 o 
  -6   2   5      788.84      749.51     14.52 o 
  -5   2   5      354.80      351.25      6.01 o 
  -4   2   5     1308.99     1550.41     19.37 o 
  -3   2   5     3053.32     3249.50     38.10 o 
  -2   2   5     2443.47     2587.08     29.91 o 
  -1   2   5     8625.17     9138.79    114.75 o 
   0   2   5    19817.58    18576.43    644.37 o 
   1   2   5     8592.72     9194.67    114.85 o 
   2   2   5     2359.34     2546.32     33.36 o 
   3   2   5     3104.87     3324.28     49.04 o 
   4   2   5     1337.82     1560.21     21.68 o 
   5   2   5      334.55      326.84      6.52 o 
   6   2   5      787.57      715.81     42.20 o 
   7   2   5      103.80       96.72      5.31 o 
   8   2   5      345.88      354.58      9.92 o 
   9   2   5       66.16       59.28      6.81 o 
  10   2   5       10.04       11.18      5.84 o 
 -10   3   5       35.58       37.21      6.02 o 
  -9   3   5       62.09       73.84      5.56 o 
  -8   3   5       45.22       51.72      7.08 o 
  -7   3   5       19.99       27.34      3.21 o 
  -6   3   5      549.92      552.48     12.21 o 
  -5   3   5     1316.24     1333.37     19.29 o 
  -4   3   5     1136.59     1242.42     18.03 o 
  -3   3   5     4344.03     4685.38     70.50 o 
  -2   3   5     1575.57     1642.29     21.97 o 
  -1   3   5     5184.98     5192.19    118.50 o 
   0   3   5     4461.54     4975.65     63.03 o 
   1   3   5     5095.16     5231.81     92.95 o 
   2   3   5     1537.04     1613.65     25.11 o 
   3   3   5     4373.78     4748.94     69.43 o 
   4   3   5     1145.55     1237.81     17.95 o 
   5   3   5     1289.76     1270.38     19.07 o 
   6   3   5      543.47      539.01     11.96 o 
   7   3   5       19.33       24.64      3.10 o 
   8   3   5       45.83       45.32      4.15 o 
   9   3   5       60.57       71.53     10.50 o 
  10   3   5       35.95       42.82      6.26 o 
 -10   4   5      157.58      163.44     12.10 o 
  -9   4   5      123.06      143.10      8.10 o 
  -8   4   5      115.68      118.63      6.34 o 
  -7   4   5       88.10       81.99      4.98 o 
  -6   4   5      208.84      188.78      7.61 o 
  -5   4   5     2631.92     2617.32     35.80 o 
  -4   4   5     2492.66     2573.36     40.86 o 
  -3   4   5      290.63      320.07      5.89 o 
  -2   4   5     1683.40     1711.85     20.73 o 
  -1   4   5     1698.17     1860.98     24.74 o 
   0   4   5     2204.48     2173.56     28.47 o 
   1   4   5     1711.32     1877.12     36.58 o 
   2   4   5     1697.54     1711.79     32.51 o 
   3   4   5      298.92      318.58      6.97 o 
   4   4   5     2501.85     2607.17     34.96 o 
   5   4   5     2616.64     2611.09     35.68 o 
   6   4   5      222.22      197.01      6.48 o 
   7   4   5       90.11       83.63      4.91 o 
   8   4   5      119.86      134.04      8.02 o 
   9   4   5      128.14      132.51     17.13 o 
  10   4   5      155.95      176.97     16.21 o 
 -10   5   5       21.02       20.69      4.84 o 
  -9   5   5      178.54      209.55      8.08 o 
  -8   5   5      118.07      124.14      7.41 o 
  -7   5   5      498.56      464.55     11.70 o 
  -6   5   5      513.12      505.41      9.67 o 
  -5   5   5      275.10      296.86      8.13 o 
  -4   5   5      978.57      945.14     14.68 o 
  -3   5   5      993.27     1029.22     13.58 o 
  -2   5   5     3655.62     3835.39     44.37 o 
  -1   5   5      420.79      409.62      6.78 o 
   0   5   5      253.31      290.87      5.11 o 
   1   5   5      434.86      431.12      7.83 o 
   2   5   5     3671.81     3820.09     57.59 o 
   3   5   5     1013.28     1059.70     17.54 o 
   4   5   5      970.27      924.07     16.65 o 
   5   5   5      283.55      306.50      8.61 o 
   6   5   5      501.78      475.19     11.24 o 
   7   5   5      494.45      475.65     12.83 o 
   8   5   5      118.09      116.07      6.11 o 
   9   5   5      177.55      199.43     10.33 o 
  10   5   5       20.51       24.49      5.15 o 
 -10   6   5       90.56       82.63     11.34 o 
  -9   6   5       24.96       29.13      3.94 o 
  -8   6   5       76.59       77.48      7.93 o 
  -7   6   5       65.77       59.32      4.56 o 
  -6   6   5      158.27      145.22      4.80 o 
  -5   6   5      455.65      421.10     11.83 o 
  -4   6   5      155.40      157.46      4.56 o 
  -3   6   5      940.03      966.85     12.83 o 
  -2   6   5      646.27      618.91      9.09 o 
  -1   6   5     1181.09     1171.12     14.70 o 
   0   6   5     2614.72     2836.77     41.98 o 
   1   6   5     1150.60     1161.11     18.65 o 
   2   6   5      687.19      658.76      9.89 o 
   3   6   5      904.58      917.88     20.05 o 
   4   6   5      158.75      155.12     10.45 o 
   5   6   5      461.09      438.75     11.03 o 
   6   6   5      155.20      146.56      5.77 o 
   7   6   5       64.03       61.54      6.12 o 
   8   6   5       78.16       74.76      5.35 o 
   9   6   5       25.66       27.99     10.23 o 
  10   6   5       90.43      108.67      9.38 o 
 -10   7   5        8.57       11.97      4.38 o 
  -9   7   5       14.93       21.91      3.67 o 
  -8   7   5       74.10       80.65      5.66 o 
  -7   7   5      203.67      198.64      7.27 o 
  -6   7   5      455.38      447.07      9.38 o 
  -5   7   5      696.85      662.41     11.94 o 
  -4   7   5       30.23       48.49      2.92 o 
  -3   7   5       69.78       98.18      3.38 o 
  -2   7   5      242.61      223.29      5.03 o 
  -1   7   5     2172.58     2415.63     33.77 o 
   0   7   5    10465.65    11794.93    207.69 o 
   1   7   5     2155.42     2408.09     36.45 o 
   2   7   5      251.76      230.80      4.62 o 
   3   7   5       78.26      103.76      3.67 o 
   4   7   5       30.62       48.40      3.17 o 
   5   7   5      688.79      668.16     11.90 o 
   6   7   5      454.51      450.47     11.36 o 
   7   7   5      201.96      194.25      7.10 o 
   8   7   5       80.35       81.27      6.79 o 
   9   7   5       16.27       22.50      7.54 o 
  10   7   5        9.10        9.95      5.58 o 
  -9   8   5       48.75       65.92      5.59 o 
  -8   8   5        4.28        3.54      2.65 o 
  -7   8   5      240.60      215.86      7.72 o 
  -6   8   5       92.15       86.98      4.13 o 
  -5   8   5       52.46       62.11      5.99 o 
  -4   8   5      394.61      410.71      8.41 o 
  -3   8   5     1057.83     1180.29     15.95 o 
  -2   8   5      194.36      197.98      4.77 o 
  -1   8   5     3012.05     3155.64     42.13 o 
   0   8   5      100.31      104.78      3.74 o 
   1   8   5     2991.73     3149.61     47.11 o 
   2   8   5      195.56      203.67      5.29 o 
   3   8   5     1073.22     1219.88     19.98 o 
   4   8   5      405.92      412.19     11.26 o 
   5   8   5       56.12       63.33      3.94 o 
   6   8   5       94.67       83.91      6.47 o 
   7   8   5      241.12      203.70     12.08 o 
   8   8   5        4.01       -1.92      3.50 o 
   9   8   5       47.79       66.17     10.15 o 
  -9   9   5       20.79       21.86      6.10 o 
  -8   9   5       70.91       80.21      5.86 o 
  -7   9   5       67.75       75.72      5.34 o 
  -6   9   5      761.51      779.85     14.09 o 
  -5   9   5      383.41      341.46      7.98 o 
  -4   9   5      218.49      199.08      5.51 o 
  -3   9   5      849.16      802.39     25.45 o 
  -2   9   5       30.06       32.60      2.27 o 
  -1   9   5      497.05      480.91      9.68 o 
   0   9   5      410.38      454.66      9.51 o 
   1   9   5      484.47      462.27      9.92 o 
   2   9   5       27.06       33.32      3.45 o 
   3   9   5      845.30      776.35     26.84 o 
   4   9   5      210.98      194.03      7.50 o 
   5   9   5      396.99      359.65     11.44 o 
   6   9   5      757.33      745.85     16.27 o 
   7   9   5       67.99       68.23      9.26 o 
   8   9   5       69.97       83.82      7.26 o 
   9   9   5       18.91       34.44      5.03 o 
  -9  10   5       12.51       22.42      5.08 o 
  -8  10   5       24.03       26.07      8.75 o 
  -7  10   5      144.22      153.43      5.95 o 
  -6  10   5      374.87      358.14      8.66 o 
  -5  10   5      237.02      208.24      6.88 o 
  -4  10   5      159.44      174.87      5.27 o 
  -3  10   5      246.15      229.32      5.61 o 
  -2  10   5      466.10      467.62      8.70 o 
  -1  10   5      561.30      558.86     11.05 o 
   0  10   5      134.54      129.15      4.49 o 
   1  10   5      575.84      540.69     28.71 o 
   2  10   5      440.65      417.64     21.19 o 
   3  10   5      242.63      218.14      8.31 o 
   4  10   5      168.43      172.48     10.86 o 
   5  10   5      227.62      193.14     12.13 o 
   6  10   5      365.46      345.76     12.54 o 
   7  10   5      141.39      133.92     10.96 o 
   8  10   5       22.46       35.78      7.10 o 
   9  10   5       11.55        7.21      4.62 o 
  -8  11   5        9.17       15.76      4.41 o 
  -7  11   5       16.92       20.79      3.91 o 
  -6  11   5      200.74      209.19      9.34 o 
  -5  11   5      299.75      292.02      9.06 o 
  -4  11   5      645.86      586.74     13.63 o 
  -3  11   5       81.19       93.79      5.41 o 
  -2  11   5       57.93       52.88      3.85 o 
  -1  11   5      307.81      278.60      7.13 o 
   0  11   5     4065.65     4134.37     62.69 o 
   1  11   5      317.96      289.14      8.25 o 
   2  11   5       56.44       64.21      4.33 o 
   3  11   5       81.21       84.52      5.03 o 
   4  11   5      638.06      599.30     23.65 o 
   5  11   5      301.60      297.67     15.53 o 
   6  11   5      200.97      206.55     19.89 o 
   7  11   5       17.19       18.42      5.84 o 
   8  11   5        9.10        2.33      4.41 o 
  -8  12   5       68.10       74.65     10.76 o 
  -7  12   5       11.34        8.86      3.57 o 
  -6  12   5       87.04       88.07      7.10 o 
  -5  12   5        9.62        3.38      3.19 o 
  -4  12   5      198.81      193.96      9.19 o 
  -3  12   5      391.04      396.81     10.26 o 
  -2  12   5        7.26       13.70      2.55 o 
  -1  12   5      173.43      169.59      7.56 o 
   0  12   5      144.33      140.03      6.66 o 
   1  12   5      174.32      169.81      7.41 o 
   2  12   5        6.70       11.96      2.71 o 
   3  12   5      390.28      392.06     12.45 o 
   4  12   5      195.43      176.60      8.16 o 
   5  12   5        9.68        8.92      3.07 o 
   6  12   5       90.53       90.33      8.86 o 
   7  12   5       12.21       25.22      6.19 o 
   8  12   5       65.12       69.27      9.64 o 
  -7  13   5      103.28      120.59      8.63 o 
  -6  13   5        5.55        1.41      3.14 o 
  -5  13   5       18.13       17.32      4.06 o 
  -4  13   5       69.40       79.54      6.89 o 
  -3  13   5      272.91      262.27     11.49 o 
  -2  13   5       59.86       66.92      6.99 o 
  -1  13   5      258.76      256.83      9.39 o 
   0  13   5       10.16        7.91      2.58 o 
   1  13   5      254.07      244.49      9.40 o 
   2  13   5       57.89       57.60      5.26 o 
   3  13   5      270.73      251.05      9.76 o 
   4  13   5       70.14       73.18      6.29 o 
   5  13   5       18.94       20.12      5.00 o 
   6  13   5        5.88       11.65      3.80 o 
   7  13   5      101.39      120.27     12.53 o 
  -7  14   5       20.11       26.57      4.84 o 
  -6  14   5       29.18       34.68      5.43 o 
  -5  14   5      100.51      107.02      8.32 o 
  -4  14   5      468.32      444.28     15.52 o 
  -3  14   5       92.60      100.15     14.23 o 
  -2  14   5      382.40      362.19     10.43 o 
  -1  14   5      151.83      142.76      7.19 o 
   0  14   5       11.92       17.94      3.37 o 
   1  14   5      152.45      158.81     11.70 o 
   2  14   5      385.76      354.32     12.20 o 
   3  14   5       88.28       89.30      6.57 o 
   4  14   5      455.89      416.32     18.07 o 
   5  14   5      101.29       97.23     11.01 o 
   6  14   5       28.09       34.63      5.37 o 
   7  14   5       19.65       29.48      7.10 o 
  -6  15   5       25.64       18.65      4.66 o 
  -5  15   5        3.62        2.52      3.15 o 
  -4  15   5       92.42      101.15      8.41 o 
  -3  15   5        6.63        2.29      5.78 o 
  -2  15   5        8.28        8.55      2.62 o 
  -1  15   5       13.42       17.56      3.28 o 
   0  15   5      757.49      640.40     18.00 o 
   1  15   5       11.65       11.83      3.26 o 
   2  15   5        8.66        3.43      2.64 o 
   3  15   5        5.90        9.42      3.15 o 
   4  15   5       89.13      100.74     10.15 o 
   5  15   5        3.81        1.32      4.36 o 
   6  15   5       25.40       35.29      5.79 o 
  -5  16   5        6.92       11.77      4.18 o 
  -4  16   5       72.42       73.75      7.73 o 
  -3  16   5       67.88       74.64     13.60 o 
  -2  16   5      132.82      135.10      6.88 o 
  -1  16   5       25.16       32.91      4.52 o 
   0  16   5       39.17       35.97      5.15 o 
   1  16   5       25.58       36.56      4.79 o 
   2  16   5      131.67      131.25      8.37 o 
   3  16   5       68.69       69.43      6.64 o 
   4  16   5       76.79       86.52      9.67 o 
   5  16   5        7.91       11.72      5.48 o 
  -4  17   5       42.83       36.07      5.91 o 
  -3  17   5       36.56       35.71      5.73 o 
  -2  17   5       20.89       12.46     10.40 o 
  -1  17   5      227.62      236.55     12.81 o 
   0  17   5       64.54       71.54      6.60 o 
   1  17   5      232.11      229.66     12.36 o 
   2  17   5       21.83       26.06      4.56 o 
   3  17   5       37.55       33.70      4.90 o 
   4  17   5       43.30       43.57      7.26 o 
  -2  18   5       50.30       55.84      7.24 o 
  -1  18   5       61.11       60.33     10.50 o 
   0  18   5        1.92        1.89      3.10 o 
   1  18   5       59.40       49.95      8.96 o 
   2  18   5       50.11       55.74      6.19 o 
   0   0   6      525.77      428.20      7.71 o 
   1   0   6     3956.92     4452.99     56.71 o 
   2   0   6      201.83      241.13      4.73 o 
   3   0   6      304.00      355.34      6.58 o 
   4   0   6        0.05        1.92      0.71 o 
   5   0   6       19.82       22.31      2.28 o 
   6   0   6        2.22        6.23      1.73 o 
   7   0   6       95.84       94.47      4.37 o 
   8   0   6        9.13        9.23      3.17 o 
   9   0   6        1.35        2.39      2.96 o 
  10   0   6        0.37        6.75      5.63 o 
 -10   1   6       54.60       68.93     16.39 o 
  -9   1   6        7.56       20.74      7.64 o 
  -8   1   6       29.03       29.49      3.69 o 
  -7   1   6      337.49      302.48      9.93 o 
  -6   1   6        0.59       -0.41      1.85 o 
  -5   1   6     1560.05     1561.58     22.78 o 
  -4   1   6      173.27      166.88      3.58 o 
  -3   1   6      838.07      812.32     10.75 o 
  -2   1   6     4396.47     4516.45     57.82 o 
  -1   1   6    13325.65    13240.43    148.70 o 
   0   1   6     8600.33     9071.79    113.64 o 
   1   1   6    13450.94    13459.11    166.50 o 
   2   1   6     4391.98     4511.05     57.56 o 
   3   1   6      826.74      795.21     12.30 o 
   4   1   6      177.29      166.37      4.39 o 
   5   1   6     1552.33     1587.68     26.33 o 
   6   1   6        0.42        0.15      1.65 o 
   7   1   6      344.09      288.56     15.26 o 
   8   1   6       28.35       29.91      3.46 o 
   9   1   6        7.70       12.05      3.77 o 
  10   1   6       55.88       64.53     11.14 o 
 -10   2   6       35.90       46.22      6.52 o 
  -9   2   6      223.10      235.67      8.68 o 
  -8   2   6       76.03       82.21      5.46 o 
  -7   2   6      851.04      796.58     14.02 o 
  -6   2   6      435.12      412.76     13.76 o 
  -5   2   6     1105.05     1111.75     14.82 o 
  -4   2   6       50.79       55.85      3.33 o 
  -3   2   6     1643.27     1654.20     20.28 o 
  -2   2   6     4692.10     4843.91     55.22 o 
  -1   2   6     1983.85     2149.69     27.92 o 
   0   2   6     2836.78     3129.96     40.24 o 
   1   2   6     1940.88     2096.38     27.92 o 
   2   2   6     4698.61     4843.55     61.67 o 
   3   2   6     1609.72     1643.24     26.18 o 
   4   2   6       48.26       47.79      3.54 o 
   5   2   6     1085.37     1092.19     19.58 o 
   6   2   6      444.38      438.67     10.18 o 
   7   2   6      848.69      807.59     16.51 o 
   8   2   6       77.79       86.65      5.26 o 
   9   2   6      219.11      222.21     19.97 o 
  10   2   6       36.60       49.19      7.33 o 
 -10   3   6        2.72        4.60      3.64 o 
  -9   3   6        5.00        8.82      2.96 o 
  -8   3   6      365.20      311.24      9.61 o 
  -7   3   6      286.03      278.16      8.43 o 
  -6   3   6      485.56      448.62     10.67 o 
  -5   3   6      405.06      421.29      7.07 o 
  -4   3   6      938.78      934.24     14.23 o 
  -3   3   6      860.50      895.02     13.02 o 
  -2   3   6     1209.28     1259.68     16.93 o 
  -1   3   6     2645.37     2741.50     40.60 o 
   0   3   6      801.38      815.64     13.75 o 
   1   3   6     2735.50     2657.77     97.36 o 
   2   3   6     1125.76     1146.43     16.58 o 
   3   3   6      828.10      874.87     15.30 o 
   4   3   6      934.56      913.76     14.04 o 
   5   3   6      392.51      388.25      9.34 o 
   6   3   6      501.05      444.41     14.25 o 
   7   3   6      280.08      277.63      8.29 o 
   8   3   6      371.36      329.57      9.60 o 
   9   3   6        4.82        9.35      6.14 o 
  10   3   6        3.07        6.46      5.61 o 
 -10   4   6        0.22        2.12      3.86 o 
  -9   4   6      219.30      213.28      8.27 o 
  -8   4   6       42.25       59.35      4.85 o 
  -7   4   6       48.37       46.38      4.01 o 
  -6   4   6      378.62      341.85      9.09 o 
  -5   4   6       89.25       90.16      3.51 o 
  -4   4   6      297.38      307.82      7.71 o 
  -3   4   6      466.12      504.31      7.44 o 
  -2   4   6     3718.46     3921.03     50.80 o 
  -1   4   6     2003.74     2329.89     30.98 o 
   0   4   6     5056.55     5398.49     68.58 o 
   1   4   6     2071.02     2389.53     35.62 o 
   2   4   6     3766.31     3940.01     57.85 o 
   3   4   6      470.35      516.21      9.94 o 
   4   4   6      290.47      285.05      8.16 o 
   5   4   6       80.28       90.19      3.53 o 
   6   4   6      387.95      343.11     10.37 o 
   7   4   6       43.92       44.45      4.22 o 
   8   4   6       41.26       54.74      4.47 o 
   9   4   6      215.47      199.40     10.42 o 
  10   4   6        0.14        4.04      3.56 o 
 -10   5   6        5.72       13.77      4.31 o 
  -9   5   6       44.39       48.87      4.88 o 
  -8   5   6       26.75       31.46      3.72 o 
  -7   5   6       67.93       66.39      4.62 o 
  -6   5   6      112.93      100.86      5.05 o 
  -5   5   6      787.16      754.13     19.25 o 
  -4   5   6      436.75      423.26      8.18 o 
  -3   5   6     3901.62     3961.31     45.98 o 
  -2   5   6       39.12       44.18      2.07 o 
  -1   5   6     3988.54     4136.90     53.56 o 
   0   5   6     3328.12     3469.07     44.88 o 
   1   5   6     4035.41     4210.42     53.77 o 
   2   5   6       36.81       34.96      2.44 o 
   3   5   6     3885.16     3929.34     58.80 o 
   4   5   6      444.01      428.60     14.84 o 
   5   5   6      816.79      814.66     13.19 o 
   6   5   6      116.09      103.95      5.06 o 
   7   5   6       76.81       75.80      4.87 o 
   8   5   6       27.50       29.69      4.02 o 
   9   5   6       43.13       61.88     15.07 o 
  10   5   6        6.18       16.46      5.58 o 
 -10   6   6       10.35       11.27      4.00 o 
  -9   6   6       71.38       70.00      6.50 o 
  -8   6   6      237.32      244.40      8.50 o 
  -7   6   6        5.66        3.15      3.36 o 
  -6   6   6      541.33      525.39     12.45 o 
  -5   6   6      335.21      297.66      9.08 o 
  -4   6   6      318.88      307.20      6.78 o 
  -3   6   6     1007.61     1080.67     14.44 o 
  -2   6   6      333.98      396.29      7.12 o 
  -1   6   6     9463.55     9950.58    125.41 o 
   0   6   6      811.92      777.85     11.63 o 
   1   6   6     9371.89     9999.96    143.41 o 
   2   6   6      320.12      378.48      6.70 o 
   3   6   6     1031.38     1103.65     22.82 o 
   4   6   6      320.31      307.54      7.56 o 
   5   6   6      329.91      293.18      6.80 o 
   6   6   6      549.60      553.66     12.42 o 
   7   6   6        4.46        3.15      2.44 o 
   8   6   6      239.16      244.88      8.44 o 
   9   6   6       73.26       73.71      7.52 o 
  10   6   6       10.33       12.13      4.18 o 
  -9   7   6       16.32       35.68      4.21 o 
  -8   7   6       40.19       44.45      4.58 o 
  -7   7   6      103.84      110.12      5.75 o 
  -6   7   6      806.08      786.89     13.99 o 
  -5   7   6     1163.25     1066.62     34.28 o 
  -4   7   6       86.46       91.03      3.70 o 
  -3   7   6      192.76      163.80      3.90 o 
  -2   7   6     2466.76     2393.48     28.76 o 
  -1   7   6     1735.09     1758.51     21.62 o 
   0   7   6     1698.50     1728.82     23.59 o 
   1   7   6     1729.70     1782.71     27.52 o 
   2   7   6     2473.07     2394.68     36.96 o 
   3   7   6      195.47      180.30      4.96 o 
   4   7   6       86.82       83.75      3.89 o 
   5   7   6     1147.82     1085.17     19.66 o 
   6   7   6      814.82      792.34     16.20 o 
   7   7   6      102.51      102.67      5.71 o 
   8   7   6       43.13       51.38      6.50 o 
   9   7   6       16.40       23.02      3.53 o 
  -9   8   6       59.99       68.61      8.52 o 
  -8   8   6        1.81        3.87      2.49 o 
  -7   8   6      328.38      345.80     10.12 o 
  -6   8   6       82.48       85.50      4.27 o 
  -5   8   6       31.64       31.37      2.67 o 
  -4   8   6      387.76      379.38      8.04 o 
  -3   8   6      411.12      415.34      8.67 o 
  -2   8   6      303.19      273.07      6.21 o 
  -1   8   6      295.92      308.21      6.60 o 
   0   8   6      222.54      212.14     14.44 o 
   1   8   6      320.04      346.13      6.85 o 
   2   8   6      301.14      263.84      6.38 o 
   3   8   6      418.71      406.47     34.35 o 
   4   8   6      376.91      346.08     15.78 o 
   5   8   6       33.80       36.55      4.18 o 
   6   8   6       82.36       86.41      6.15 o 
   7   8   6      323.62      336.72     12.23 o 
   8   8   6        1.58        3.97      3.01 o 
   9   8   6       62.99       76.69      7.10 o 
  -9   9   6       22.93       31.38      4.19 o 
  -8   9   6      174.40      171.12     10.71 o 
  -7   9   6      127.30      130.11      6.53 o 
  -6   9   6       76.66       74.27      4.21 o 
  -5   9   6      264.06      246.47      6.54 o 
  -4   9   6       70.04       55.92      3.34 o 
  -3   9   6      830.90      825.20     13.41 o 
  -2   9   6      918.92      899.37     16.51 o 
  -1   9   6      322.58      300.79      7.33 o 
   0   9   6      832.59      807.51     14.92 o 
   1   9   6      323.18      285.88      8.78 o 
   2   9   6      918.95      863.24     74.98 o 
   3   9   6      826.20      805.61     19.59 o 
   4   9   6       69.86       57.90      7.10 o 
   5   9   6      278.12      258.83      9.43 o 
   6   9   6       75.17       81.25     13.85 o 
   7   9   6      125.89      142.62     10.63 o 
   8   9   6      170.01      164.00      8.80 o 
   9   9   6       22.82       31.66      4.88 o 
  -9  10   6       62.50       77.19      7.86 o 
  -8  10   6       22.49       39.51      4.40 o 
  -7  10   6       99.26      102.21      9.73 o 
  -6  10   6      169.48      151.70      7.62 o 
  -5  10   6       26.48       24.61      2.62 o 
  -4  10   6       16.53       13.58      2.15 o 
  -3  10   6      187.73      192.75      5.18 o 
  -2  10   6      130.71      127.40      4.14 o 
  -1  10   6     2657.30     2569.60     35.49 o 
   0  10   6       55.71       58.37      6.30 o 
   1  10   6     2615.44     2549.31     54.21 o 
   2  10   6      131.07      128.53      5.96 o 
   3  10   6      185.32      185.98      7.77 o 
   4  10   6       18.34       10.76      4.31 o 
   5  10   6       28.88       21.57      5.48 o 
   6  10   6      166.44      151.22     11.32 o 
   7  10   6       99.92       86.27      9.84 o 
   8  10   6       23.99       41.00      7.51 o 
   9  10   6       63.95       68.66      9.44 o 
  -8  11   6        3.29        7.90      3.77 o 
  -7  11   6       78.15       92.37      5.99 o 
  -6  11   6        8.42        6.11      2.57 o 
  -5  11   6      288.73      281.80      8.90 o 
  -4  11   6      152.18      142.85      7.79 o 
  -3  11   6      492.50      508.89      9.83 o 
  -2  11   6      177.20      175.43      5.00 o 
  -1  11   6      519.64      503.50      9.73 o 
   0  11   6        7.55        9.60      2.00 o 
   1  11   6      515.10      500.92     11.00 o 
   2  11   6      177.07      175.28      5.94 o 
   3  11   6      496.42      514.26     28.47 o 
   4  11   6      159.40      159.63      7.73 o 
   5  11   6      281.38      278.69     15.38 o 
   6  11   6        8.80        7.41      4.67 o 
   7  11   6       81.96       90.12     10.50 o 
   8  11   6        3.44        1.57      4.01 o 
  -8  12   6       49.46       68.73      7.18 o 
  -7  12   6       18.77       19.45      3.47 o 
  -6  12   6       74.89       88.78      6.78 o 
  -5  12   6       92.70      111.19      6.17 o 
  -4  12   6      102.09      116.54      7.50 o 
  -3  12   6      167.57      164.35      8.46 o 
  -2  12   6       89.87       90.70      7.67 o 
  -1  12   6      205.82      192.76      7.92 o 
   0  12   6      188.03      185.81      7.73 o 
   1  12   6      220.33      206.40      8.30 o 
   2  12   6       88.44       86.33      6.75 o 
   3  12   6      173.80      178.49      8.00 o 
   4  12   6      110.44      112.09      5.40 o 
   5  12   6       92.83       93.52     10.15 o 
   6  12   6       71.62       62.57      9.39 o 
   7  12   6       18.05       19.03      5.78 o 
   8  12   6       49.46       52.93      8.78 o 
  -7  13   6       19.59       30.47      5.06 o 
  -6  13   6      212.96      209.52     10.23 o 
  -5  13   6      245.58      252.73     11.20 o 
  -4  13   6        1.94        6.26      3.17 o 
  -3  13   6       42.77       48.43      5.74 o 
  -2  13   6       95.45       94.40      5.29 o 
  -1  13   6       79.95       75.77      5.58 o 
   0  13   6        1.90       -2.32      1.55 o 
   1  13   6       76.63       67.71      8.45 o 
   2  13   6      103.44       98.01      6.47 o 
   3  13   6       41.06       30.15      4.05 o 
   4  13   6        2.86        9.67      2.99 o 
   5  13   6      250.95      249.39     10.34 o 
   6  13   6      206.92      197.14     14.11 o 
   7  13   6       18.70       22.73      6.70 o 
  -7  14   6        7.66       12.44      3.91 o 
  -6  14   6       57.91       63.99      6.77 o 
  -5  14   6       46.19       50.94      6.17 o 
  -4  14   6       62.11       64.05      6.81 o 
  -3  14   6       99.28       89.37      7.66 o 
  -2  14   6      108.60       96.23      5.73 o 
  -1  14   6      342.80      309.51     10.97 o 
   0  14   6      164.82      196.55     11.65 o 
   1  14   6      339.76      313.50     11.28 o 
   2  14   6      103.07       97.76      7.59 o 
   3  14   6      100.93       95.03      6.85 o 
   4  14   6       67.05       67.69      6.23 o 
   5  14   6       45.56       42.34      5.02 o 
   6  14   6       57.94       68.76      9.64 o 
   7  14   6        7.25        4.67      4.97 o 
  -6  15   6        2.57        6.50      3.69 o 
  -5  15   6       39.09       54.08      8.45 o 
  -4  15   6       28.98       33.47      5.25 o 
  -3  15   6      105.58      121.29      8.90 o 
  -2  15   6      125.02      124.80      6.49 o 
  -1  15   6      267.21      249.89     17.15 o 
   0  15   6       30.84       35.96      4.48 o 
   1  15   6      271.78      265.04     10.47 o 
   2  15   6      128.20      130.45      7.37 o 
   3  15   6      100.32      115.54      7.82 o 
   4  15   6       27.63       36.42      4.80 o 
   5  15   6       37.27       38.21      7.76 o 
   6  15   6        1.92       -2.08      3.81 o 
  -5  16   6       13.41       19.28      4.72 o 
  -4  16   6        8.15        8.91      3.89 o 
  -3  16   6      108.25      111.36      8.97 o 
  -2  16   6      147.82      157.70     14.67 o 
  -1  16   6      118.18      125.81      7.75 o 
   0  16   6       79.40       90.24      7.04 o 
   1  16   6      115.92      125.50      7.89 o 
   2  16   6      150.24      142.67     12.81 o 
   3  16   6      108.82      114.95      8.30 o 
   4  16   6        7.60        6.04      3.98 o 
   5  16   6       13.04       12.69      5.43 o 
  -4  17   6       11.60        7.87      3.88 o 
  -3  17   6      119.42      119.52      9.62 o 
  -2  17   6       93.41       77.25      7.67 o 
  -1  17   6        7.63        2.93      2.52 o 
   0  17   6       18.01       18.06      3.86 o 
   1  17   6        7.08        2.36      2.97 o 
   2  17   6       94.66       82.28      7.22 o 
   3  17   6      121.41      123.07      8.71 o 
   4  17   6       10.86        8.99      3.52 o 
  -2  18   6       29.00       34.59      6.00 o 
  -1  18   6       39.72       43.96      4.69 o 
   0  18   6       19.92       11.50      3.66 o 
   1  18   6       40.87       41.91      5.54 o 
   2  18   6       28.20       27.80      7.21 o 
   1   0   7     2599.35     2904.77     33.70 o 
   2   0   7     1932.11     1993.81     26.87 o 
   3   0   7     1493.60     1597.66     22.37 o 
   4   0   7     2066.97     2094.39     25.47 o 
   5   0   7     3753.04     3704.06     49.47 o 
   6   0   7      102.46       86.76      6.38 o 
   7   0   7       11.65       20.89      3.75 o 
   8   0   7       58.87       60.71      4.52 o 
   9   0   7      107.44       93.04      8.00 o 
  10   0   7        1.03        4.37      3.76 o 
 -10   1   7        7.64        9.66      4.01 o 
  -9   1   7       32.00       31.90      5.11 o 
  -8   1   7      382.70      365.29     10.65 o 
  -7   1   7        8.43        3.91      1.74 o 
  -6   1   7      109.58      123.85      4.33 o 
  -5   1   7      509.68      498.51      9.44 o 
  -4   1   7      296.68      261.00      4.98 o 
  -3   1   7      283.10      287.90      6.68 o 
  -2   1   7     2291.78     2434.59     32.57 o 
  -1   1   7     5942.85     6038.52     68.67 o 
   0   1   7     1465.08     1403.59     19.03 o 
   1   1   7     5916.64     6122.13     76.89 o 
   2   1   7     2375.49     2480.70     37.25 o 
   3   1   7      264.14      269.11      6.57 o 
   4   1   7      293.47      250.74      6.60 o 
   5   1   7      512.66      513.28     10.99 o 
   6   1   7      108.71      121.94      8.42 o 
   7   1   7        8.93        3.91      3.40 o 
   8   1   7      377.23      381.96     10.44 o 
   9   1   7       30.00       32.38     10.12 o 
  10   1   7        6.99        7.59      3.85 o 
 -10   2   7      115.74      125.44      9.97 o 
  -9   2   7       55.93       57.13      5.11 o 
  -8   2   7      117.00      104.92      6.09 o 
  -7   2   7      147.76      146.45      5.50 o 
  -6   2   7        0.44        2.09      1.46 o 
  -5   2   7     1035.17      985.42     15.53 o 
  -4   2   7      772.01      721.09     10.31 o 
  -3   2   7     3206.92     3297.07     43.14 o 
  -2   2   7      843.44      876.11     11.37 o 
  -1   2   7      314.42      307.20      5.46 o 
   0   2   7     2097.10     2052.93     27.16 o 
   1   2   7      317.78      308.84      5.47 o 
   2   2   7      824.01      861.41     11.37 o 
   3   2   7     3165.55     3229.30     49.23 o 
   4   2   7      773.41      723.98     11.35 o 
   5   2   7     1013.68      964.81     17.87 o 
   6   2   7        0.50        2.51      1.73 o 
   7   2   7      145.73      141.24      5.88 o 
   8   2   7      118.57      107.24      6.59 o 
   9   2   7       56.29       59.76      6.70 o 
  10   2   7      117.25      138.44     10.36 o 
 -10   3   7       68.30       67.22      7.68 o 
  -9   3   7      138.20      150.46      7.27 o 
  -8   3   7       28.41       25.42      3.49 o 
  -7   3   7       16.60        9.49      3.17 o 
  -6   3   7       77.41       59.38      3.96 o 
  -5   3   7     1026.93      943.84     22.97 o 
  -4   3   7      833.05      857.38     13.54 o 
  -3   3   7      795.92      885.94     13.07 o 
  -2   3   7     1502.80     1553.56     24.52 o 
  -1   3   7      432.37      490.41      8.96 o 
   0   3   7      587.25      633.16     11.28 o 
   1   3   7      419.23      462.46      9.60 o 
   2   3   7     1525.08     1554.18     19.09 o 
   3   3   7      774.09      874.27     13.00 o 
   4   3   7      837.58      867.41     15.71 o 
   5   3   7     1018.80      962.27     17.63 o 
   6   3   7       72.63       57.82      3.98 o 
   7   3   7       18.99       23.38      3.06 o 
   8   3   7       29.52       31.70      3.79 o 
   9   3   7      137.29      154.55      9.59 o 
  10   3   7       70.34       88.07      8.56 o 
 -10   4   7        6.38       12.59      4.25 o 
  -9   4   7       41.29       44.92      4.80 o 
  -8   4   7       64.30       60.22      4.90 o 
  -7   4   7       47.31       60.03      4.48 o 
  -6   4   7      109.68      116.95      5.47 o 
  -5   4   7       53.55       61.69      3.64 o 
  -4   4   7      921.69      863.50     18.88 o 
  -3   4   7     1453.08     1451.51     18.23 o 
  -2   4   7      435.88      379.45     13.96 o 
  -1   4   7      864.81      895.65     13.08 o 
   0   4   7     1000.84     1197.75     16.79 o 
   1   4   7      873.54      903.45     19.07 o 
   2   4   7      439.33      385.51      6.86 o 
   3   4   7     1459.80     1456.56     20.36 o 
   4   4   7      919.67      853.42     15.69 o 
   5   4   7       51.73       61.46      3.80 o 
   6   4   7      115.99      130.46      5.30 o 
   7   4   7       46.73       57.51      4.39 o 
   8   4   7       62.92       66.99      4.98 o 
   9   4   7       41.38       49.31      6.11 o 
  10   4   7        6.95        6.77      3.80 o 
 -10   5   7      133.26      141.16     10.60 o 
  -9   5   7       95.55      109.64      6.86 o 
  -8   5   7       91.43       85.23      5.62 o 
  -7   5   7       91.72       74.57      4.98 o 
  -6   5   7      309.81      309.74      8.91 o 
  -5   5   7        9.10        8.21      1.44 o 
  -4   5   7      936.61     1022.69     15.96 o 
  -3   5   7     2109.47     2137.53     26.11 o 
  -2   5   7      213.62      191.55      4.27 o 
  -1   5   7      209.20      217.23      6.24 o 
   0   5   7      463.38      467.31      7.77 o 
   1   5   7      224.47      241.94      5.30 o 
   2   5   7      203.23      192.21      5.38 o 
   3   5   7     2113.03     2160.56     33.47 o 
   4   5   7      936.12     1029.89     18.73 o 
   5   5   7        9.00       14.85      2.37 o 
   6   5   7      315.90      320.14      9.47 o 
   7   5   7       93.05       72.37      4.85 o 
   8   5   7       88.73       80.08      5.52 o 
   9   5   7       95.71      109.01      8.61 o 
  10   5   7      131.99      150.99     10.81 o 
 -10   6   7       15.79       13.31      4.27 o 
  -9   6   7       31.32       35.11      4.34 o 
  -8   6   7       10.91       10.16      2.90 o 
  -7   6   7       93.14      103.32      6.23 o 
  -6   6   7      439.81      446.00     11.19 o 
  -5   6   7      244.14      227.07      5.94 o 
  -4   6   7      112.58      111.32      5.71 o 
  -3   6   7      520.12      508.09      8.01 o 
  -2   6   7     2016.55     2081.00     25.30 o 
  -1   6   7      758.34      770.31     12.11 o 
   0   6   7     1740.08     1876.99     25.52 o 
   1   6   7      762.03      773.10     11.90 o 
   2   6   7     2059.57     2089.44     32.61 o 
   3   6   7      516.20      531.68     13.98 o 
   4   6   7      118.28      117.80      4.46 o 
   5   6   7      251.94      239.44     11.56 o 
   6   6   7      433.75      435.58     10.79 o 
   7   6   7       92.00      104.57      5.66 o 
   8   6   7       10.32       11.73      2.91 o 
   9   6   7       29.86       30.46      3.88 o 
  10   6   7       15.38       19.63      4.66 o 
  -9   7   7       52.07       58.64      5.31 o 
  -8   7   7      245.20      242.62      8.80 o 
  -7   7   7        7.18        8.11      3.26 o 
  -6   7   7      432.94      431.12      9.27 o 
  -5   7   7      148.11      150.50      4.82 o 
  -4   7   7     1164.21     1166.26     18.26 o 
  -3   7   7      121.82      140.03      3.66 o 
  -2   7   7     1978.13     2020.17     24.83 o 
  -1   7   7      412.72      404.95      7.26 o 
   0   7   7      414.68      437.29      7.49 o 
   1   7   7      430.89      412.42      7.36 o 
   2   7   7     2007.40     2044.53     31.97 o 
   3   7   7      117.90      136.37      3.93 o 
   4   7   7     1175.02     1167.63     20.32 o 
   5   7   7      146.22      151.68      8.60 o 
   6   7   7      435.35      428.84     17.34 o 
   7   7   7        7.45        6.30      3.66 o 
   8   7   7      251.87      254.69      8.70 o 
   9   7   7       52.49       50.75      5.83 o 
  -9   8   7       10.43        9.17      3.35 o 
  -8   8   7      167.03      162.84      7.20 o 
  -7   8   7      250.54      216.54      7.89 o 
  -6   8   7      442.98      436.83      9.49 o 
  -5   8   7      186.55      173.04      5.73 o 
  -4   8   7      320.77      307.61      7.08 o 
  -3   8   7      113.88      104.12      7.16 o 
  -2   8   7      404.72      397.12      7.70 o 
  -1   8   7      604.19      605.01     10.49 o 
   0   8   7      533.89      427.44     10.18 o 
   1   8   7      597.59      598.62     14.58 o 
   2   8   7      397.86      375.70      8.30 o 
   3   8   7      123.66      108.21      4.69 o 
   4   8   7      308.33      275.65     13.90 o 
   5   8   7      188.42      185.36     14.61 o 
   6   8   7      451.71      428.74     13.50 o 
   7   8   7      253.16      226.41      9.71 o 
   8   8   7      164.83      158.12     14.59 o 
   9   8   7       10.33        5.61      3.24 o 
  -9   9   7       13.38       16.94      3.67 o 
  -8   9   7       81.36      104.01      6.50 o 
  -7   9   7      299.23      323.09     13.78 o 
  -6   9   7      297.11      278.00      7.35 o 
  -5   9   7       32.92       27.72      2.71 o 
  -4   9   7      306.11      309.61      7.28 o 
  -3   9   7     1344.06     1223.88     18.59 o 
  -2   9   7     1685.28     1651.27     23.88 o 
  -1   9   7       61.13       57.58      3.35 o 
   0   9   7     1760.54     1807.04     30.05 o 
   1   9   7       58.86       60.89      4.39 o 
   2   9   7     1678.59     1640.30     33.83 o 
   3   9   7     1348.42     1205.94     26.95 o 
   4   9   7      302.70      290.77     14.72 o 
   5   9   7       32.11       23.70      5.73 o 
   6   9   7      287.22      282.21     18.98 o 
   7   9   7      291.08      318.32     11.95 o 
   8   9   7       83.29       95.07      7.56 o 
   9   9   7       13.18       14.36      3.89 o 
  -8  10   7        0.66        3.94      2.91 o 
  -7  10   7       26.93       28.75      3.79 o 
  -6  10   7        8.21        7.22      2.12 o 
  -5  10   7       92.31       95.55      4.37 o 
  -4  10   7      242.76      216.89     11.71 o 
  -3  10   7     1100.51     1014.77     19.20 o 
  -2  10   7      476.45      515.82      9.76 o 
  -1  10   7     1548.74     1572.79     23.40 o 
   0  10   7      796.67      850.36     14.23 o 
   1  10   7     1572.43     1591.69     32.44 o 
   2  10   7      477.18      516.59     13.96 o 
   3  10   7     1113.20     1005.34     23.46 o 
   4  10   7      242.38      243.13      9.42 o 
   5  10   7       87.13       87.69      9.39 o 
   6  10   7        7.86       14.26      5.02 o 
   7  10   7       27.48       21.21      6.29 o 
   8  10   7        0.65        0.71      3.96 o 
  -8  11   7       51.45       70.05      7.32 o 
  -7  11   7       15.49       23.15      4.91 o 
  -6  11   7      398.55      389.85     11.12 o 
  -5  11   7       19.97       23.05      2.81 o 
  -4  11   7      222.16      212.48     12.61 o 
  -3  11   7      367.09      342.84      9.03 o 
  -2  11   7      466.80      445.26      9.61 o 
  -1  11   7      130.09      140.76      4.63 o 
   0  11   7        0.98        1.05      1.49 o 
   1  11   7      129.88      147.47      5.30 o 
   2  11   7      474.10      455.69     12.94 o 
   3  11   7      368.09      289.00     20.20 o 
   4  11   7      216.27      209.57     11.80 o 
   5  11   7       19.99       21.41      5.89 o 
   6  11   7      397.38      377.95     19.03 o 
   7  11   7       15.52       19.79      5.94 o 
   8  11   7       50.59       54.80      9.08 o 
  -8  12   7        6.14        1.65      3.69 o 
  -7  12   7       11.04       20.77      4.52 o 
  -6  12   7       46.67       57.10      4.94 o 
  -5  12   7       16.25       13.35      3.74 o 
  -4  12   7       24.61       27.71      4.41 o 
  -3  12   7       77.58       73.12     10.15 o 
  -2  12   7      291.02      262.74      8.03 o 
  -1  12   7      110.91      113.30      5.48 o 
   0  12   7      731.08      688.78     17.88 o 
   1  12   7      105.70      105.53      5.97 o 
   2  12   7      288.03      258.43      7.70 o 
   3  12   7       75.91       76.59      5.78 o 
   4  12   7       24.54       33.16      4.53 o 
   5  12   7       15.86       28.15     13.55 o 
   6  12   7       46.43       40.04      7.66 o 
   7  12   7       10.55       10.91      4.92 o 
   8  12   7        6.36       14.56      5.63 o 
  -7  13   7       56.95       64.32      6.95 o 
  -6  13   7       24.14       35.01      5.30 o 
  -5  13   7       19.61       24.88      4.63 o 
  -4  13   7      279.47      257.72     11.20 o 
  -3  13   7       33.57       44.37      5.51 o 
  -2  13   7       90.54       78.88      5.06 o 
  -1  13   7      228.31      236.48      7.99 o 
   0  13   7       10.17       23.14      3.50 o 
   1  13   7      223.84      239.84      9.42 o 
   2  13   7       85.15       80.71      6.17 o 
   3  13   7       30.25       36.41      4.45 o 
   4  13   7      283.36      264.78     10.71 o 
   5  13   7       20.70       28.33      4.14 o 
   6  13   7       23.93       25.93      6.44 o 
   7  13   7       56.57       61.60      9.74 o 
  -6  14   7       15.06       15.90      4.17 o 
  -5  14   7       33.55       30.86      5.08 o 
  -4  14   7      110.27      108.97      8.42 o 
  -3  14   7      185.21      198.66     10.78 o 
  -2  14   7       51.15       54.81      4.65 o 
  -1  14   7      172.67      156.81      6.75 o 
   0  14   7        1.38        3.48      7.18 o 
   1  14   7      169.97      164.44      7.87 o 
   2  14   7       55.31       62.71      5.69 o 
   3  14   7      183.13      192.23      8.95 o 
   4  14   7      110.73      121.56      7.66 o 
   5  14   7       32.15       34.36      4.80 o 
   6  14   7       14.32       23.85      6.75 o 
  -6  15   7       42.84       39.55      5.80 o 
  -5  15   7        0.15        3.55      3.21 o 
  -4  15   7       18.23       23.89      6.37 o 
  -3  15   7      217.09      237.43     11.33 o 
  -2  15   7       70.50       59.69      6.60 o 
  -1  15   7       12.96       10.21      2.96 o 
   0  15   7        4.37        7.79      3.12 o 
   1  15   7       13.49       11.29      3.12 o 
   2  15   7       74.33       66.07      6.08 o 
   3  15   7      219.04      234.57     10.42 o 
   4  15   7       19.27       22.89      4.33 o 
   5  15   7        0.10        8.02      6.72 o 
   6  15   7       44.39       49.63      9.03 o 
  -5  16   7       62.54       65.38      7.27 o 
  -4  16   7       36.80       34.28      5.60 o 
  -3  16   7       94.66      100.00      8.52 o 
  -2  16   7       58.77       88.93     11.27 o 
  -1  16   7      146.01      139.62      7.12 o 
   0  16   7      259.69      252.45     10.61 o 
   1  16   7      147.64      141.89      8.07 o 
   2  16   7       58.13       82.51      7.11 o 
   3  16   7       96.92      100.12      7.84 o 
   4  16   7       35.63       41.46      5.38 o 
   5  16   7       61.83       66.27     10.00 o 
  -3  17   7       24.97       31.98      5.48 o 
  -2  17   7       49.09       57.82     10.58 o 
  -1  17   7        5.84        7.55      2.92 o 
   0  17   7       13.34        2.58      2.81 o 
   1  17   7        6.00        7.64      3.37 o 
   2  17   7       45.72       49.63      6.04 o 
   3  17   7       26.09       33.54      5.24 o 
  -2  18   7       71.12       76.58      8.12 o 
  -1  18   7       49.99       58.96      7.86 o 
   0  18   7      110.21      143.94      8.16 o 
   1  18   7       50.56       56.25      6.38 o 
   2  18   7       69.77       59.06      6.55 o 
   0   0   8     3735.07     3657.50     54.55 o 
   1   0   8      407.09      380.63      6.99 o 
   2   0   8        5.72        7.80      1.50 o 
   3   0   8      419.53      386.07      7.40 o 
   4   0   8      551.32      643.07      9.37 o 
   5   0   8      116.38       99.86      5.15 o 
   6   0   8      809.19      732.75     13.02 o 
   7   0   8       81.92       75.31      5.47 o 
   8   0   8      245.40      213.44      7.53 o 
   9   0   8        1.48        5.90      3.24 o 
  10   0   8        8.07       11.67      4.09 o 
 -10   1   8       15.38       15.40      4.79 o 
  -9   1   8      165.37      163.70     12.33 o 
  -8   1   8       16.56       22.14      3.21 o 
  -7   1   8      247.11      233.71     10.26 o 
  -6   1   8      138.82      133.31      4.58 o 
  -5   1   8       12.43       14.13      2.05 o 
  -4   1   8     1243.05     1223.43     15.97 o 
  -3   1   8     5647.50     6293.96     80.59 o 
  -2   1   8     2749.95     3057.07     40.53 o 
  -1   1   8     1370.86     1463.66     18.16 o 
   0   1   8     3511.53     3842.94     49.42 o 
   1   1   8     1411.08     1512.39     20.36 o 
   2   1   8     2824.28     3114.79     46.58 o 
   3   1   8     5632.19     6273.45     92.12 o 
   4   1   8     1245.02     1212.08     20.92 o 
   5   1   8       12.31       11.95      2.39 o 
   6   1   8      141.54      143.69      5.49 o 
   7   1   8      243.51      225.48      8.43 o 
   8   1   8       17.07       18.69      3.08 o 
   9   1   8      166.83      162.17      9.69 o 
  10   1   8       15.49       15.93      4.40 o 
 -10   2   8       56.08       72.73      7.79 o 
  -9   2   8       11.09        7.71      2.86 o 
  -8   2   8      240.72      234.93      8.28 o 
  -7   2   8      406.92      398.05      8.94 o 
  -6   2   8      128.88      137.44      4.67 o 
  -5   2   8        6.91        5.46      2.45 o 
  -4   2   8      261.14      257.08      4.97 o 
  -3   2   8      818.25      836.99     15.79 o 
  -2   2   8      938.48      954.70     12.47 o 
  -1   2   8     4283.63     4388.18     56.84 o 
   0   2   8     3048.22     3259.67     42.30 o 
   1   2   8     4294.03     4481.19     56.94 o 
   2   2   8      934.33      955.85     13.92 o 
   3   2   8      843.30      854.88     15.08 o 
   4   2   8      252.87      243.09      6.67 o 
   5   2   8        6.14        1.49      1.91 o 
   6   2   8      123.05      130.17      5.29 o 
   7   2   8      404.95      401.14     10.45 o 
   8   2   8      241.94      234.90      8.11 o 
   9   2   8        9.56        9.01      3.86 o 
  10   2   8       55.44       68.01      7.52 o 
 -10   3   8       76.72       86.35      6.77 o 
  -9   3   8       80.10       63.55      5.44 o 
  -8   3   8       27.38       29.86      3.83 o 
  -7   3   8       45.63       42.00      3.94 o 
  -6   3   8      611.19      607.56     16.17 o 
  -5   3   8     1156.85      996.34     19.76 o 
  -4   3   8     1133.92     1076.38     16.49 o 
  -3   3   8     1255.78     1298.44     18.61 o 
  -2   3   8      566.66      605.21      9.60 o 
  -1   3   8      851.38      814.31     11.87 o 
   0   3   8     1515.27     1715.21     23.31 o 
   1   3   8      816.37      770.68     17.78 o 
   2   3   8      577.11      611.71      9.71 o 
   3   3   8     1265.71     1318.60     18.46 o 
   4   3   8     1159.07     1108.62     19.19 o 
   5   3   8     1156.21      992.05     18.35 o 
   6   3   8      623.66      609.73     13.19 o 
   7   3   8       44.97       41.39      3.79 o 
   8   3   8       28.70       27.65      3.57 o 
   9   3   8       81.21       64.74     13.24 o 
  10   3   8       77.46       77.12      8.21 o 
 -10   4   8       67.88       72.13      6.20 o 
  -9   4   8       42.01       47.42      5.26 o 
  -8   4   8      103.44      113.09      6.49 o 
  -7   4   8       43.90       44.91      4.24 o 
  -6   4   8       17.86       17.54      2.87 o 
  -5   4   8        4.54        6.71      1.51 o 
  -4   4   8      490.53      465.27     10.40 o 
  -3   4   8      695.89      700.73      9.82 o 
  -2   4   8      662.77      626.21     11.55 o 
  -1   4   8      147.80      146.30      5.93 o 
   0   4   8     4151.23     4431.84     66.38 o 
   1   4   8      129.96      118.93      5.17 o 
   2   4   8      666.80      632.28     10.14 o 
   3   4   8      679.44      672.49     10.82 o 
   4   4   8      494.41      448.03     12.92 o 
   5   4   8        5.01        6.56      2.29 o 
   6   4   8       15.01       15.22      2.56 o 
   7   4   8       41.41       49.51      5.10 o 
   8   4   8      104.14      111.26      6.18 o 
   9   4   8       40.40       47.51      6.17 o 
  10   4   8       68.14       79.60      8.25 o 
 -10   5   8       12.96       12.48      4.43 o 
  -9   5   8       17.91       11.75      3.45 o 
  -8   5   8       12.01       14.90      3.07 o 
  -7   5   8      399.54      382.86     10.48 o 
  -6   5   8      292.70      281.68      8.46 o 
  -5   5   8      141.19      143.06      5.47 o 
  -4   5   8     1304.22     1206.26     26.08 o 
  -3   5   8     1922.38     1931.65     23.58 o 
  -2   5   8      781.79      798.46     12.35 o 
  -1   5   8      999.67     1110.82     15.97 o 
   0   5   8     5740.99     6127.05     78.14 o 
   1   5   8      994.14     1098.70     16.07 o 
   2   5   8      818.06      829.90     14.95 o 
   3   5   8     1879.58     1861.88     26.09 o 
   4   5   8     1255.49     1170.94     20.57 o 
   5   5   8      139.90      149.57      5.70 o 
   6   5   8      287.48      279.39      8.17 o 
   7   5   8      382.43      354.64      9.96 o 
   8   5   8       11.19       14.77      4.22 o 
   9   5   8       18.55       18.26      3.19 o 
  10   5   8       13.84       15.93      4.44 o 
  -9   6   8        1.40        5.01      2.86 o 
  -8   6   8       69.91       81.07      5.66 o 
  -7   6   8      183.96      180.96      7.05 o 
  -6   6   8       91.20       97.23      5.38 o 
  -5   6   8      154.54      147.00      4.97 o 
  -4   6   8     1303.06     1244.57     37.33 o 
  -3   6   8     1320.45     1306.64     18.68 o 
  -2   6   8     1691.06     1763.94     24.02 o 
  -1   6   8      325.01      305.00      5.93 o 
   0   6   8      321.52      370.38      6.79 o 
   1   6   8      336.03      305.67      6.03 o 
   2   6   8     1656.98     1704.13     26.92 o 
   3   6   8     1310.78     1251.11     18.72 o 
   4   6   8     1310.87     1248.57     21.51 o 
   5   6   8      154.99      147.47      5.53 o 
   6   6   8       89.99       97.87      7.42 o 
   7   6   8      179.45      182.09     12.57 o 
   8   6   8       74.48       72.85      5.36 o 
   9   6   8        1.49        5.67      2.70 o 
  -9   7   8        6.29        7.85      3.03 o 
  -8   7   8       41.07       39.68      4.51 o 
  -7   7   8      104.92      112.78     10.66 o 
  -6   7   8      142.62      132.83      6.44 o 
  -5   7   8      122.22      107.63      4.35 o 
  -4   7   8      465.60      452.38      9.13 o 
  -3   7   8       88.83       92.78      3.30 o 
  -2   7   8     1059.85     1027.10     13.77 o 
  -1   7   8     1366.23     1448.25     20.32 o 
   0   7   8       60.00       44.97      2.22 o 
   1   7   8     1356.76     1422.47     20.47 o 
   2   7   8     1049.35     1017.34     17.73 o 
   3   7   8       93.74       98.77      5.66 o 
   4   7   8      471.24      470.60     10.12 o 
   5   7   8      122.25      110.99      4.85 o 
   6   7   8      146.16      123.14      6.48 o 
   7   7   8      107.16      117.63      6.07 o 
   8   7   8       41.57       41.56      5.14 o 
   9   7   8        6.72       20.11      4.05 o 
  -9   8   8       36.48       38.52      4.72 o 
  -8   8   8      102.04      105.28      6.54 o 
  -7   8   8       85.94       84.19      5.54 o 
  -6   8   8      403.89      399.94      9.00 o 
  -5   8   8      285.57      285.15      7.11 o 
  -4   8   8      423.90      423.82      9.12 o 
  -3   8   8      278.58      263.00      5.93 o 
  -2   8   8      291.11      242.10      6.03 o 
  -1   8   8      617.28      586.12     14.40 o 
   0   8   8       57.30       75.52      3.81 o 
   1   8   8      625.07      633.46     14.50 o 
   2   8   8      299.86      247.08      8.56 o 
   3   8   8      284.19      243.09     13.49 o 
   4   8   8      419.54      445.44     18.52 o 
   5   8   8      280.25      274.17     20.65 o 
   6   8   8      403.05      399.75     12.86 o 
   7   8   8       87.17       73.45      6.32 o 
   8   8   8      101.39      107.45      7.77 o 
   9   8   8       36.20       37.38      5.31 o 
  -9   9   8        9.31        7.31      3.31 o 
  -8   9   8        6.23       17.26      3.94 o 
  -7   9   8        1.81       -0.63      3.29 o 
  -6   9   8      259.30      246.11      6.91 o 
  -5   9   8      295.33      265.48      7.01 o 
  -4   9   8      119.02      100.35      4.72 o 
  -3   9   8      274.80      327.78      8.59 o 
  -2   9   8      107.01      100.56      3.87 o 
  -1   9   8      462.38      458.76     14.65 o 
   0   9   8       11.17       17.88      4.22 o 
   1   9   8      470.99      465.92     10.63 o 
   2   9   8      108.13      103.24      5.62 o 
   3   9   8      279.07      298.83     10.42 o 
   4   9   8      113.26       93.84      6.75 o 
   5   9   8      294.07      293.31     15.17 o 
   6   9   8      260.22      253.98     14.51 o 
   7   9   8        1.78       -3.70      3.25 o 
   8   9   8        6.82       12.69      5.13 o 
   9   9   8        9.52       11.57      5.28 o 
  -8  10   8       30.98       28.00      3.98 o 
  -7  10   8        9.46        7.56      2.70 o 
  -6  10   8        8.43        8.78      2.40 o 
  -5  10   8      375.65      353.84     10.53 o 
  -4  10   8      327.46      301.38      8.52 o 
  -3  10   8      514.64      487.03     11.40 o 
  -2  10   8      630.54      591.36     10.95 o 
  -1  10   8      177.50      190.67      5.36 o 
   0  10   8      965.42      940.40     15.57 o 
   1  10   8      175.96      178.44      7.21 o 
   2  10   8      628.18      607.75     15.82 o 
   3  10   8      508.56      487.01     14.03 o 
   4  10   8      318.29      283.65     10.69 o 
   5  10   8      374.47      360.70     17.56 o 
   6  10   8        8.44       12.58      5.02 o 
   7  10   8        9.10        7.97      4.82 o 
   8  10   8       32.40       35.06      7.21 o 
  -8  11   8       16.88       17.51      4.57 o 
  -7  11   8       97.46      114.85      8.90 o 
  -6  11   8        7.42        5.59      2.11 o 
  -5  11   8      241.26      224.17      8.15 o 
  -4  11   8     1139.89     1148.63     21.87 o 
  -3  11   8       79.78       85.68      4.67 o 
  -2  11   8      404.60      402.64      8.54 o 
  -1  11   8      237.59      209.86      7.98 o 
   0  11   8        2.11        7.08      1.85 o 
   1  11   8      239.33      215.11      6.75 o 
   2  11   8      408.66      387.30     11.98 o 
   3  11   8       83.67       84.03      9.62 o 
   4  11   8     1144.73     1137.06     27.04 o 
   5  11   8      236.15      213.44     13.04 o 
   6  11   8        7.04        7.41      4.26 o 
   7  11   8      100.06       97.28     11.11 o 
   8  11   8       17.18       23.70      6.60 o 
  -7  12   8       26.75       28.98      5.06 o 
  -6  12   8      130.02      148.41      7.00 o 
  -5  12   8      148.12      158.85      8.51 o 
  -4  12   8       32.43       26.24      4.43 o 
  -3  12   8       98.57       95.50      7.19 o 
  -2  12   8       48.94       43.10      5.83 o 
  -1  12   8      146.00      147.00      6.02 o 
   0  12   8       43.45       57.98      3.64 o 
   1  12   8      151.27      155.97      5.76 o 
   2  12   8       45.95       43.84      3.63 o 
   3  12   8      108.45      110.98      6.49 o 
   4  12   8       32.81       30.09      4.45 o 
   5  12   8      147.45      162.30     13.65 o 
   6  12   8      132.64      133.38      8.96 o 
   7  12   8       29.03       42.52      7.92 o 
  -7  13   8        2.95        0.41      5.53 o 
  -6  13   8       29.76       37.08      5.28 o 
  -5  13   8      122.29      126.05      8.21 o 
  -4  13   8        7.41        3.15      4.06 o 
  -3  13   8      169.00      147.50      8.62 o 
  -2  13   8        9.27       12.18      2.56 o 
  -1  13   8      123.26      143.08      6.25 o 
   0  13   8       73.76       59.57      4.61 o 
   1  13   8      110.69      114.33      6.89 o 
   2  13   8       13.49       12.08      3.00 o 
   3  13   8      164.75      137.47     16.37 o 
   4  13   8        8.67        7.41      4.31 o 
   5  13   8      123.25      121.99     12.08 o 
   6  13   8       30.06       37.96      7.26 o 
   7  13   8        2.64       -1.93      4.36 o 
  -6  14   8       28.72       30.16      5.08 o 
  -5  14   8       35.33       30.37      5.10 o 
  -4  14   8       57.41       48.68      8.35 o 
  -3  14   8      208.95      224.30     26.01 o 
  -2  14   8      100.42      108.84      8.14 o 
  -1  14   8       97.06      111.09      6.00 o 
   0  14   8        7.70        8.64      2.60 o 
   1  14   8       98.98      108.11     10.02 o 
   2  14   8      107.31      114.20      7.66 o 
   3  14   8      208.23      208.17      9.63 o 
   4  14   8       55.32       56.26      5.87 o 
   5  14   8       36.24       35.04      4.95 o 
   6  14   8       29.08       41.05      8.27 o 
  -5  15   8       27.34       34.08      6.27 o 
  -4  15   8       37.77       39.89      5.84 o 
  -3  15   8      112.46      110.68      8.74 o 
  -2  15   8       10.90       16.51      4.21 o 
  -1  15   8      369.25      337.17     11.79 o 
   0  15   8       92.89       90.25      5.99 o 
   1  15   8      375.42      371.92     13.05 o 
   2  15   8       10.87       15.71      3.72 o 
   3  15   8      111.46      102.70      8.27 o 
   4  15   8       39.34       30.30      4.77 o 
   5  15   8       28.28       32.49      8.68 o 
  -4  16   8       39.65       47.28      6.60 o 
  -3  16   8        7.58        7.50      3.86 o 
  -2  16   8      147.48      176.58     10.01 o 
  -1  16   8        6.09       11.35      3.04 o 
   0  16   8       72.68       86.57      6.19 o 
   1  16   8        6.11        5.18      2.91 o 
   2  16   8      145.61      158.45     11.87 o 
   3  16   8        7.17        7.13      4.74 o 
   4  16   8       38.19       46.07      5.88 o 
  -3  17   8       38.38       41.69      6.41 o 
  -2  17   8       17.71       18.98      4.58 o 
  -1  17   8       66.44       70.09      5.75 o 
   0  17   8        7.13        8.89      3.04 o 
   1  17   8       66.50       60.44      6.53 o 
   2  17   8       17.00       28.04      4.74 o 
   3  17   8       38.25       38.95      5.50 o 
  -1  18   8        6.71        5.96      4.41 o 
   0  18   8       65.72       72.66      6.20 o 
   1  18   8        6.40        6.29      3.01 o 
   1   0   9      424.64      426.85      6.61 o 
   2   0   9     6547.62     6641.06     84.71 o 
   3   0   9      157.31      193.51      4.94 o 
   4   0   9        9.33       15.21      2.06 o 
   5   0   9     1805.55     1917.27     27.64 o 
   6   0   9        4.84        9.01      2.08 o 
   7   0   9       67.42       59.09      4.83 o 
   8   0   9      139.05      115.39      6.00 o 
   9   0   9        4.17       11.40      3.71 o 
  10   0   9        1.16        7.92      4.04 o 
 -10   1   9       45.75       66.09      7.61 o 
  -9   1   9        4.90        2.98      7.08 o 
  -8   1   9      152.26      141.07      5.69 o 
  -7   1   9     1057.38     1005.24     17.23 o 
  -6   1   9      233.97      243.31      6.45 o 
  -5   1   9      323.10      339.89      7.39 o 
  -4   1   9      608.99      624.77      9.39 o 
  -3   1   9     2715.65     2717.51     36.98 o 
  -2   1   9     1939.31     1870.26     26.08 o 
  -1   1   9     4292.77     4438.85     51.26 o 
   0   1   9     5116.66     5744.27     73.19 o 
   1   1   9     4339.59     4487.03     57.40 o 
   2   1   9     1981.54     1930.37     30.09 o 
   3   1   9     2761.43     2780.45     42.36 o 
   4   1   9      602.00      623.80     12.52 o 
   5   1   9      306.96      294.56     11.14 o 
   6   1   9      228.88      230.73      7.29 o 
   7   1   9     1077.30     1015.91     25.98 o 
   8   1   9      156.22      152.93      7.47 o 
   9   1   9        5.64       10.72      3.65 o 
  10   1   9       44.64       56.91     12.20 o 
 -10   2   9       31.26       35.23      5.76 o 
  -9   2   9       21.64       28.66      9.57 o 
  -8   2   9      177.22      190.68     10.20 o 
  -7   2   9      490.18      483.45     10.29 o 
  -6   2   9      186.55      160.57      5.15 o 
  -5   2   9      180.61      195.53      5.42 o 
  -4   2   9       98.34      105.32      3.16 o 
  -3   2   9      282.90      286.05      6.15 o 
  -2   2   9       62.53       79.15      2.47 o 
  -1   2   9     4765.10     4929.46     63.55 o 
   0   2   9     5210.52     6028.66     76.73 o 
   1   2   9     4795.20     4990.99     63.62 o 
   2   2   9       63.48       81.58      2.80 o 
   3   2   9      277.10      278.84      6.93 o 
   4   2   9       95.76      104.12      4.29 o 
   5   2   9      181.33      187.02      6.10 o 
   6   2   9      188.77      157.54      5.95 o 
   7   2   9      499.71      475.83     11.87 o 
   8   2   9      173.59      175.48      7.04 o 
   9   2   9       21.91       28.02      5.09 o 
  10   2   9       31.73       32.94      5.69 o 
 -10   3   9       62.16       66.21      6.12 o 
  -9   3   9       35.18       29.32      4.13 o 
  -8   3   9       34.95       26.92      3.66 o 
  -7   3   9      354.76      308.03      9.20 o 
  -6   3   9       42.91       41.18      3.17 o 
  -5   3   9      259.58      267.38      6.58 o 
  -4   3   9      362.33      342.07      7.10 o 
  -3   3   9     1102.63     1220.07     17.61 o 
  -2   3   9      410.81      408.78      7.19 o 
  -1   3   9      377.71      366.81      6.59 o 
   0   3   9      160.60      166.29      4.00 o 
   1   3   9      366.05      357.94      6.58 o 
   2   3   9      390.73      395.11      7.15 o 
   3   3   9     1058.67     1198.64     15.73 o 
   4   3   9      372.15      351.55      9.32 o 
   5   3   9      274.18      287.14      7.75 o 
   6   3   9       40.90       44.85      3.75 o 
   7   3   9      346.13      293.40      9.96 o 
   8   3   9       34.69       24.58      4.18 o 
   9   3   9       32.92       29.51      3.79 o 
  10   3   9       63.32       65.09      7.50 o 
 -10   4   9       14.44       16.67      3.95 o 
  -9   4   9        6.39        9.72      3.15 o 
  -8   4   9        8.97        8.83      2.78 o 
  -7   4   9      147.36      146.49      6.47 o 
  -6   4   9      798.27      684.50     15.00 o 
  -5   4   9      363.29      374.86      7.86 o 
  -4   4   9      424.68      426.25     21.00 o 
  -3   4   9     1775.34     1761.03     27.96 o 
  -2   4   9      320.47      300.46      5.90 o 
  -1   4   9     1641.80     1825.98     28.93 o 
   0   4   9      905.64      848.58     15.08 o 
   1   4   9     1624.23     1800.32     28.61 o 
   2   4   9      319.57      294.28      5.93 o 
   3   4   9     1745.71     1740.06     21.88 o 
   4   4   9      422.00      446.74     11.06 o 
   5   4   9      368.85      388.53      9.42 o 
   6   4   9      809.42      718.89     14.91 o 
   7   4   9      149.29      150.26      6.21 o 
   8   4   9        8.48       12.54      2.93 o 
   9   4   9        6.14        8.36      2.68 o 
  10   4   9       13.73       14.81      4.36 o 
  -9   5   9       75.65       77.63      6.22 o 
  -8   5   9      167.36      161.42     10.85 o 
  -7   5   9       78.60       84.11      5.38 o 
  -6   5   9      550.95      523.79     12.58 o 
  -5   5   9      161.44      138.64      7.75 o 
  -4   5   9      839.88      848.16     38.75 o 
  -3   5   9      558.14      521.80      9.02 o 
  -2   5   9     1284.07     1360.84     31.81 o 
  -1   5   9      898.75      875.73     13.10 o 
   0   5   9      658.22      705.58     11.16 o 
   1   5   9      929.14      842.28     31.93 o 
   2   5   9     1278.00     1374.51     19.71 o 
   3   5   9      576.97      535.26      8.36 o 
   4   5   9      832.42      865.70     15.98 o 
   5   5   9      161.74      146.66      5.41 o 
   6   5   9      554.39      530.54     12.28 o 
   7   5   9       84.76       92.11      5.42 o 
   8   5   9      169.54      165.97      6.95 o 
   9   5   9       75.47       79.97      5.83 o 
  -9   6   9       45.67       63.34      5.57 o 
  -8   6   9       49.54       56.05      4.92 o 
  -7   6   9       17.45       16.34      3.48 o 
  -6   6   9       70.73       69.30      4.81 o 
  -5   6   9      446.31      435.48      8.94 o 
  -4   6   9       36.33       44.47      2.92 o 
  -3   6   9      158.85      144.05      4.20 o 
  -2   6   9      876.72      888.99     13.62 o 
  -1   6   9      633.83      641.78     10.47 o 
   0   6   9     1395.24     1493.86     21.16 o 
   1   6   9      628.04      645.95     10.63 o 
   2   6   9      893.88      882.50     13.85 o 
   3   6   9      160.39      143.58      4.21 o 
   4   6   9       32.40       38.28      3.08 o 
   5   6   9      422.96      408.13     10.01 o 
   6   6   9       68.81       69.81      4.88 o 
   7   6   9       19.03       20.78      3.67 o 
   8   6   9       48.69       51.30      7.33 o 
   9   6   9       44.31       61.32      6.66 o 
  -9   7   9       31.04       35.20      4.55 o 
  -8   7   9       94.55       95.46      6.34 o 
  -7   7   9      309.31      336.71     10.15 o 
  -6   7   9       37.66       33.58      3.79 o 
  -5   7   9      530.70      550.19     10.74 o 
  -4   7   9       20.11       21.50      2.34 o 
  -3   7   9        4.69        7.12      1.64 o 
  -2   7   9       19.41       28.58      2.09 o 
  -1   7   9      747.50      709.21     11.23 o 
   0   7   9      100.31       91.03      3.93 o 
   1   7   9      722.99      677.08     11.28 o 
   2   7   9       16.30       24.63      2.28 o 
   3   7   9        4.60        6.23      1.71 o 
   4   7   9       23.17       27.61      2.48 o 
   5   7   9      529.68      537.10     12.05 o 
   6   7   9       39.21       42.06      3.90 o 
   7   7   9      309.38      355.89     18.52 o 
   8   7   9       94.18       91.86     14.82 o 
   9   7   9       29.52       39.50      5.31 o 
  -9   8   9       61.46       76.14      6.14 o 
  -8   8   9       17.29       26.62      3.77 o 
  -7   8   9        3.31        4.26      2.49 o 
  -6   8   9       28.33       28.49      3.41 o 
  -5   8   9      261.99      265.59      9.59 o 
  -4   8   9      409.90      397.00     16.88 o 
  -3   8   9      855.56      810.02     15.98 o 
  -2   8   9       26.07       32.90      2.45 o 
  -1   8   9      198.78      195.81      6.02 o 
   0   8   9       13.20       15.51      2.40 o 
   1   8   9      205.56      203.38      6.31 o 
   2   8   9       26.17       33.22      4.55 o 
   3   8   9      869.64      822.10     13.62 o 
   4   8   9      416.63      385.66     17.61 o 
   5   8   9      271.02      265.90      9.67 o 
   6   8   9       29.79       34.13      4.45 o 
   7   8   9        2.37        3.62      5.43 o 
   8   8   9       17.03       20.68      6.17 o 
   9   8   9       63.07       78.54      7.39 o 
  -8   9   9        7.85       12.69      3.26 o 
  -7   9   9       21.39       27.17      3.59 o 
  -6   9   9       24.44       25.87      3.13 o 
  -5   9   9      247.13      246.77      6.82 o 
  -4   9   9        2.76        7.66      2.08 o 
  -3   9   9      848.29      737.84     35.71 o 
  -2   9   9      106.85      110.19      4.02 o 
  -1   9   9      389.06      368.48      7.85 o 
   0   9   9      577.90      528.70     15.32 o 
   1   9   9      379.50      362.53      9.18 o 
   2   9   9      108.88      114.47      5.00 o 
   3   9   9      837.22      766.99     19.05 o 
   4   9   9        1.90        1.80      4.11 o 
   5   9   9      258.59      283.67     14.92 o 
   6   9   9       25.70       25.42      6.09 o 
   7   9   9       18.85       20.55      5.89 o 
   8   9   9        7.31       10.96      5.18 o 
  -8  10   9        2.76        0.44      4.02 o 
  -7  10   9       13.23        8.70      2.87 o 
  -6  10   9       14.49       23.68      3.67 o 
  -5  10   9      178.33      186.53      8.15 o 
  -4  10   9      794.55      741.66     15.47 o 
  -3  10   9       13.24       16.42      2.56 o 
  -2  10   9      230.01      224.07      5.94 o 
  -1  10   9      282.29      271.14      7.37 o 
   0  10   9      144.08      121.87      5.08 o 
   1  10   9      284.16      259.82      7.73 o 
   2  10   9      221.84      214.43     11.57 o 
   3  10   9       12.99       15.26      3.14 o 
   4  10   9      776.36      700.34     19.18 o 
   5  10   9      172.40      171.22      8.66 o 
   6  10   9       15.26       25.32      6.50 o 
   7  10   9       13.20        2.84      4.52 o 
   8  10   9        2.39        0.81      4.06 o 
  -8  11   9       54.37       57.99      7.23 o 
  -7  11   9      113.56      104.11      8.59 o 
  -6  11   9        8.20        8.33      2.17 o 
  -5  11   9       26.63       32.60      4.04 o 
  -4  11   9      634.62      607.40     13.86 o 
  -3  11   9      345.62      336.90      9.29 o 
  -2  11   9      433.93      414.34     15.25 o 
  -1  11   9      100.10       94.60      4.11 o 
   0  11   9     1997.26     2006.06     29.44 o 
   1  11   9       90.17       88.89      4.92 o 
   2  11   9      444.84      427.32     12.75 o 
   3  11   9      335.56      331.69     11.44 o 
   4  11   9      640.43      601.81     17.30 o 
   5  11   9       26.24       35.03      5.12 o 
   6  11   9        8.87       10.81      4.97 o 
   7  11   9      116.51      115.09     11.93 o 
   8  11   9       54.95       73.23     10.15 o 
  -7  12   9       47.37       49.09      6.28 o 
  -6  12   9       18.77       17.98      3.98 o 
  -5  12   9      608.78      559.75     17.65 o 
  -4  12   9       82.19       60.45      6.12 o 
  -3  12   9      126.65      124.86      7.87 o 
  -2  12   9       35.54       42.90      3.86 o 
  -1  12   9      228.27      225.62      6.36 o 
   0  12   9       13.17       11.23      1.99 o 
   1  12   9      233.06      244.75      6.71 o 
   2  12   9       35.68       42.79      4.50 o 
   3  12   9      121.45      123.65      6.82 o 
   4  12   9       85.20       77.27      6.39 o 
   5  12   9      629.47      591.62     17.66 o 
   6  12   9       20.20       18.53      4.31 o 
   7  12   9       47.47       47.80      8.53 o 
  -7  13   9        9.62       16.39      6.95 o 
  -6  13   9       27.87       33.53      5.34 o 
  -5  13   9      111.40      115.53      8.37 o 
  -4  13   9      120.81      122.42      8.65 o 
  -3  13   9       54.41       70.23      6.83 o 
  -2  13   9       12.60       16.35      3.93 o 
  -1  13   9      544.32      530.87     13.24 o 
   0  13   9       13.24       13.92      2.76 o 
   1  13   9      544.61      543.10     18.04 o 
   2  13   9       12.11       13.30      6.22 o 
   3  13   9       54.32       61.30      8.12 o 
   4  13   9      117.60      114.02     11.27 o 
   5  13   9      109.19      118.29     11.98 o 
   6  13   9       27.99       49.73      8.68 o 
   7  13   9        9.66       10.05      5.73 o 
  -6  14   9       18.32       17.78      6.42 o 
  -5  14   9      133.46      155.09      9.31 o 
  -4  14   9       97.90      100.94      8.23 o 
  -3  14   9       55.17       59.90      6.58 o 
  -2  14   9       44.89       43.72      8.68 o 
  -1  14   9      364.07      337.33     10.33 o 
   0  14   9      302.98      333.75     10.26 o 
   1  14   9      360.82      339.36     10.42 o 
   2  14   9       43.86       35.35      4.77 o 
   3  14   9       52.58       58.94      6.19 o 
   4  14   9       96.06       99.45      7.75 o 
   5  14   9      134.34      143.89      8.82 o 
   6  14   9       17.31       16.49      5.73 o 
  -5  15   9       44.64       54.71      6.59 o 
  -4  15   9       28.74       27.40      5.17 o 
  -3  15   9        3.42        6.65      4.62 o 
  -2  15   9       12.97        5.67      3.57 o 
  -1  15   9      109.08      118.28      6.52 o 
   0  15   9        0.19        2.18      2.37 o 
   1  15   9      108.52      112.91      6.76 o 
   2  15   9       14.52       12.32      3.53 o 
   3  15   9        3.05        4.14      4.11 o 
   4  15   9       28.96       25.84      4.61 o 
   5  15   9       45.33       57.51      6.53 o 
  -4  16   9       57.75       48.90      6.49 o 
  -3  16   9      111.62      118.92      9.46 o 
  -2  16   9       13.56       23.89      4.86 o 
  -1  16   9       15.62       18.82      3.30 o 
   0  16   9        7.10        3.22      2.51 o 
   1  16   9       15.57       17.15      3.34 o 
   2  16   9       13.21       13.07      3.91 o 
   3  16   9      111.12      115.65      8.61 o 
   4  16   9       60.92       67.72      9.34 o 
  -3  17   9       71.76       77.72      8.25 o 
  -2  17   9        2.17        9.16      3.90 o 
  -1  17   9      140.27      131.13     10.10 o 
   0  17   9      100.90      130.96      7.42 o 
   1  17   9      137.75      132.56      7.81 o 
   2  17   9        2.49        5.63      2.89 o 
   3  17   9       71.76       84.11      8.88 o 
   0   0  10    12781.09    14580.06    256.18 o 
   1   0  10     1225.13     1282.20     18.46 o 
   2   0  10     2501.52     2579.53     34.87 o 
   3   0  10       71.84       86.90      4.48 o 
   4   0  10      873.95      869.26     14.27 o 
   5   0  10       26.43       30.19      2.73 o 
   6   0  10      116.55      119.70      4.65 o 
   7   0  10        0.66        4.00      2.26 o 
   8   0  10        1.40        0.62      2.10 o 
   9   0  10        5.02        5.95      3.47 o 
  10   0  10       59.57       54.22      6.79 o 
 -10   1  10       12.96       21.98      4.70 o 
  -9   1  10       18.79       15.59      4.31 o 
  -8   1  10       82.36       90.59      4.90 o 
  -7   1  10      248.22      212.96      6.48 o 
  -6   1  10      955.03      897.87     15.37 o 
  -5   1  10     1386.87     1350.99     20.80 o 
  -4   1  10       97.60      101.05      4.43 o 
  -3   1  10      333.40      337.10      7.17 o 
  -2   1  10      929.10     1020.69     15.47 o 
  -1   1  10     1593.05     1741.53     21.38 o 
   0   1  10      120.46      118.68      3.54 o 
   1   1  10     1600.50     1728.01     23.88 o 
   2   1  10      922.93     1027.69     17.86 o 
   3   1  10      344.95      357.11      8.41 o 
   4   1  10       91.17       94.18      4.47 o 
   5   1  10     1404.87     1367.26     23.85 o 
   6   1  10      952.09      885.45     17.68 o 
   7   1  10      257.90      209.01      7.43 o 
   8   1  10       84.94       90.37      5.75 o 
   9   1  10       20.34       13.79      4.39 o 
  10   1  10       12.64       15.31      4.82 o 
 -10   2  10       26.75       24.83      5.43 o 
  -9   2  10       80.76       82.13      6.32 o 
  -8   2  10       38.99       36.48      3.39 o 
  -7   2  10      549.67      556.78     11.45 o 
  -6   2  10      434.86      417.21      9.11 o 
  -5   2  10       58.70       56.32      3.31 o 
  -4   2  10      109.97      100.55      5.29 o 
  -3   2  10     1689.22     1715.51     24.43 o 
  -2   2  10     2170.07     2273.84     27.73 o 
  -1   2  10      344.82      355.83      6.56 o 
   0   2  10       26.54       30.65      3.47 o 
   1   2  10      334.26      334.43      6.43 o 
   2   2  10     2203.06     2331.09     31.06 o 
   3   2  10     1679.31     1700.21     29.00 o 
   4   2  10      109.51      106.89      4.54 o 
   5   2  10       55.63       50.61      3.83 o 
   6   2  10      439.79      429.11     10.58 o 
   7   2  10      548.63      562.16     13.32 o 
   8   2  10       40.30       40.08      4.07 o 
   9   2  10       84.99       93.90      6.19 o 
  10   2  10       26.16       27.33      5.15 o 
  -9   3  10        8.47       11.55      4.14 o 
  -8   3  10        5.96        6.10      2.67 o 
  -7   3  10      110.15       97.29      5.74 o 
  -6   3  10      121.40      115.91      5.45 o 
  -5   3  10       54.39       53.73      4.03 o 
  -4   3  10      230.44      217.97      5.43 o 
  -3   3  10      600.17      537.60      9.19 o 
  -2   3  10     2099.51     2228.69     30.10 o 
  -1   3  10     1084.93     1020.89     15.03 o 
   0   3  10      538.91      643.23     10.33 o 
   1   3  10     1082.12     1011.40     15.05 o 
   2   3  10     2102.55     2206.31     30.09 o 
   3   3  10      618.90      531.27     11.23 o 
   4   3  10      224.45      216.00      6.47 o 
   5   3  10       53.09       44.04      3.51 o 
   6   3  10      120.68      117.30      5.30 o 
   7   3  10      107.75      103.73      5.52 o 
   8   3  10        6.18        8.86      2.86 o 
   9   3  10        8.84        8.89      2.64 o 
  -9   4  10      141.07      131.73      7.61 o 
  -8   4  10       31.06       41.56      7.15 o 
  -7   4  10      149.96      143.25      8.10 o 
  -6   4  10       35.50       36.27      3.73 o 
  -5   4  10      165.13      162.92      6.15 o 
  -4   4  10      351.72      348.45      9.02 o 
  -3   4  10      815.23      794.78     12.62 o 
  -2   4  10       76.10       82.27      3.00 o 
  -1   4  10      192.67      185.26      4.50 o 
   0   4  10     1191.88     1281.98     18.44 o 
   1   4  10      197.94      193.42      5.38 o 
   2   4  10       82.57       94.12      3.26 o 
   3   4  10      847.48      816.85     15.32 o 
   4   4  10      349.39      358.14      8.68 o 
   5   4  10      169.50      171.26      5.93 o 
   6   4  10       35.18       35.12      3.59 o 
   7   4  10      153.43      142.26      6.13 o 
   8   4  10       31.40       43.06      4.29 o 
   9   4  10      140.30      137.12      9.28 o 
  -9   5  10        5.98        3.09      3.04 o 
  -8   5  10       12.61       16.77      3.44 o 
  -7   5  10       64.19       58.87      4.66 o 
  -6   5  10      436.39      400.44     10.75 o 
  -5   5  10       47.73       47.71      3.10 o 
  -4   5  10      146.39      144.52      5.88 o 
  -3   5  10      930.37      924.25     24.24 o 
  -2   5  10     1275.84     1310.83     22.01 o 
  -1   5  10      283.24      274.20      5.69 o 
   0   5  10     1039.70      967.88     27.95 o 
   1   5  10      270.89      244.22     17.48 o 
   2   5  10     1270.56     1301.04     19.09 o 
   3   5  10      914.24      880.67     37.51 o 
   4   5  10      151.49      140.30      5.14 o 
   5   5  10       40.04       44.21      3.90 o 
   6   5  10      440.17      427.32     10.66 o 
   7   5  10       64.84       63.89      4.78 o 
   8   5  10       12.35       14.13      2.87 o 
   9   5  10        6.53        7.24      2.59 o 
  -9   6  10        5.26        0.12      3.03 o 
  -8   6  10       20.10       23.01      4.62 o 
  -7   6  10       73.41       68.94      5.18 o 
  -6   6  10      560.07      517.27     12.70 o 
  -5   6  10      671.72      614.32     11.52 o 
  -4   6  10       86.80       85.37      4.19 o 
  -3   6  10      179.64      171.26      7.32 o 
  -2   6  10       56.64       66.35      2.97 o 
  -1   6  10     5519.36     5723.20     73.58 o 
   0   6  10       15.41       21.72      1.94 o 
   1   6  10     5524.62     5705.76     73.70 o 
   2   6  10       56.98       72.28      5.01 o 
   3   6  10      185.12      184.74      5.77 o 
   4   6  10       86.03       90.77      3.88 o 
   5   6  10      656.30      610.27     13.14 o 
   6   6  10      555.39      519.69     12.28 o 
   7   6  10       73.59       74.22      5.08 o 
   8   6  10       20.30       28.62      3.73 o 
   9   6  10        6.32        9.08      3.73 o 
  -9   7  10      103.93      130.28      9.71 o 
  -8   7  10        4.07       -1.52      2.44 o 
  -7   7  10       28.93       26.02      3.54 o 
  -6   7  10      131.64      121.71     11.36 o 
  -5   7  10     1625.35     1540.02     27.98 o 
  -4   7  10      420.95      392.78      9.66 o 
  -3   7  10      401.07      379.19      9.20 o 
  -2   7  10      322.35      312.68      7.94 o 
  -1   7  10       58.20       58.39      2.75 o 
   0   7  10        1.28        5.93      1.59 o 
   1   7  10       62.00       71.24      4.41 o 
   2   7  10      327.51      314.80      7.62 o 
   3   7  10      399.77      368.28     11.58 o 
   4   7  10      428.58      400.50      8.35 o 
   5   7  10     1632.54     1620.53     53.26 o 
   6   7  10      136.15      132.13      7.07 o 
   7   7  10       29.46       38.21      4.93 o 
   8   7  10        4.19        6.50      3.15 o 
   9   7  10      103.50      142.19      9.27 o 
  -9   8  10       73.11       94.80      6.82 o 
  -8   8  10       67.81       60.82      5.32 o 
  -7   8  10       50.13       53.66      4.73 o 
  -6   8  10      202.49      197.01      7.31 o 
  -5   8  10      351.84      308.95      7.67 o 
  -4   8  10      182.81      185.90      8.53 o 
  -3   8  10      214.89      199.95      6.46 o 
  -2   8  10      580.59      543.81      9.93 o 
  -1   8  10       46.71       52.08      4.97 o 
   0   8  10       62.74       73.71      4.87 o 
   1   8  10       50.02       58.62      3.86 o 
   2   8  10      574.46      504.54     28.70 o 
   3   8  10      212.78      205.39      8.25 o 
   4   8  10      185.74      172.96      8.14 o 
   5   8  10      364.75      313.33     10.56 o 
   6   8  10      203.33      191.70      8.57 o 
   7   8  10       49.23       48.53      5.49 o 
   8   8  10       67.97       53.10      5.87 o 
   9   8  10       70.72       87.93      7.70 o 
  -8   9  10       85.08       96.53      6.99 o 
  -7   9  10       64.49       80.81      5.75 o 
  -6   9  10        9.09       13.98      2.96 o 
  -5   9  10       49.26       53.55      4.13 o 
  -4   9  10      389.70      336.54      9.12 o 
  -3   9  10      175.45      157.62      5.86 o 
  -2   9  10       45.16       59.24      3.27 o 
  -1   9  10       10.33        5.87      2.03 o 
   0   9  10        0.70        2.54      2.18 o 
   1   9  10       12.46        5.89      2.01 o 
   2   9  10       47.43       65.06      5.61 o 
   3   9  10      175.45      163.10      7.57 o 
   4   9  10      380.85      330.31     11.64 o 
   5   9  10       45.77       45.24      5.48 o 
   6   9  10        8.82        6.19      4.57 o 
   7   9  10       65.60       74.60      9.69 o 
   8   9  10       82.28      108.04     11.47 o 
  -8  10  10       34.42       38.28      4.58 o 
  -7  10  10       34.41       37.63      6.81 o 
  -6  10  10      200.21      186.82      7.31 o 
  -5  10  10       40.92       45.58      4.08 o 
  -4  10  10       49.80       50.69      4.11 o 
  -3  10  10       93.00      100.95      4.88 o 
  -2  10  10      310.12      295.93      7.32 o 
  -1  10  10      189.86      191.12      6.06 o 
   0  10  10      640.57      594.05     27.54 o 
   1  10  10      186.01      190.43      6.50 o 
   2  10  10      302.59      296.18      8.67 o 
   3  10  10       89.33       94.35      9.87 o 
   4  10  10       47.72       43.08      5.01 o 
   5  10  10       41.05       47.46      5.54 o 
   6  10  10      201.24      188.95      9.68 o 
   7  10  10       33.74       42.17      7.81 o 
   8  10  10       34.45       28.47      6.85 o 
  -7  11  10        7.10        6.97      3.27 o 
  -6  11  10      159.09      143.29      6.43 o 
  -5  11  10      221.32      207.88      7.45 o 
  -4  11  10      154.25      140.23      5.98 o 
  -3  11  10      182.19      169.40      6.38 o 
  -2  11  10      528.03      529.46     10.50 o 
  -1  11  10       55.05       61.10      3.65 o 
   0  11  10      252.23      261.84      6.90 o 
   1  11  10       51.97       62.60      4.34 o 
   2  11  10      526.93      521.30     12.49 o 
   3  11  10      170.17      141.18      7.37 o 
   4  11  10      147.21      130.65     11.44 o 
   5  11  10      227.79      221.59     10.08 o 
   6  11  10      159.83      145.74      9.35 o 
   7  11  10        6.75        0.00      4.11 o 
  -7  12  10       57.97       60.69      9.84 o 
  -6  12  10       82.25       90.15      7.44 o 
  -5  12  10        3.85        2.26      2.90 o 
  -4  12  10      208.31      214.93     10.11 o 
  -3  12  10      510.98      478.13     11.99 o 
  -2  12  10       54.89       53.99      4.20 o 
  -1  12  10      131.06      137.33      4.99 o 
   0  12  10      712.65      705.99     13.26 o 
   1  12  10      125.03      132.41      5.74 o 
   2  12  10       56.34       50.17      4.35 o 
   3  12  10      512.68      493.28     14.99 o 
   4  12  10      211.86      201.50      9.34 o 
   5  12  10        4.17        4.19      3.16 o 
   6  12  10       80.23       82.47      7.44 o 
   7  12  10       59.66       53.89      7.18 o 
  -6  13  10       55.97       65.54      7.71 o 
  -5  13  10      100.67      120.98     12.51 o 
  -4  13  10       53.97       75.60     23.34 o 
  -3  13  10      187.30      174.10      9.20 o 
  -2  13  10        5.59        5.52      3.24 o 
  -1  13  10        9.99        5.99      2.63 o 
   0  13  10       45.88       63.15      4.91 o 
   1  13  10       10.18       11.82      2.81 o 
   2  13  10        6.99       16.91      3.19 o 
   3  13  10      185.73      172.23     12.18 o 
   4  13  10       54.62       57.44      8.58 o 
   5  13  10      107.89      132.14     12.69 o 
   6  13  10       55.08       45.43      5.94 o 
  -6  14  10       15.27       22.08      4.61 o 
  -5  14  10       11.74       16.41      4.28 o 
  -4  14  10       22.87       23.47      4.83 o 
  -3  14  10       49.07       56.64      7.10 o 
  -2  14  10      141.64      137.10      9.30 o 
  -1  14  10      382.57      366.00     10.80 o 
   0  14  10      251.89      268.42     16.46 o 
   1  14  10      371.73      342.91     10.74 o 
   2  14  10      138.46      143.78      7.13 o 
   3  14  10       48.25       51.71      5.74 o 
   4  14  10       21.49       27.10      7.10 o 
   5  14  10       11.87       19.23      5.84 o 
   6  14  10       14.57       26.79      7.36 o 
  -5  15  10        4.11        6.82      3.73 o 
  -4  15  10       37.43       45.42      6.10 o 
  -3  15  10       66.14       56.98      6.72 o 
  -2  15  10       55.90       58.29      6.66 o 
  -1  15  10       51.27       50.73      4.73 o 
   0  15  10        4.63        4.78      3.08 o 
   1  15  10       50.51       48.53      4.81 o 
   2  15  10       54.00       62.40      5.77 o 
   3  15  10       67.34       68.62      6.87 o 
   4  15  10       37.28       35.32      5.30 o 
   5  15  10        3.84        9.07      5.56 o 
  -4  16  10       41.72       46.59      6.46 o 
  -3  16  10      128.24      131.45      9.85 o 
  -2  16  10      133.85      128.34      9.78 o 
  -1  16  10        5.92       14.37      4.32 o 
   0  16  10       82.99       82.00      6.22 o 
   1  16  10        5.91        9.85      3.06 o 
   2  16  10      132.13      142.94      7.86 o 
   3  16  10      129.16      143.53     12.66 o 
   4  16  10       40.86       46.07      5.96 o 
  -2  17  10       18.82       31.72      5.60 o 
  -1  17  10       87.66       99.21     12.94 o 
   0  17  10        2.60        3.97      2.86 o 
   1  17  10       88.24       95.00      6.85 o 
   2  17  10       17.72       24.78      4.82 o 
   1   0  11      500.77      652.21     10.85 o 
   2   0  11     3030.16     3252.16     43.42 o 
   3   0  11        2.48        5.92      1.82 o 
   4   0  11      874.01      860.97     34.61 o 
   5   0  11      229.96      207.99      5.89 o 
   6   0  11       10.22       12.80      2.64 o 
   7   0  11       44.35       56.04      4.49 o 
   8   0  11      419.14      409.50     11.42 o 
   9   0  11       15.71       17.88      4.58 o 
  -9   1  11       55.68       59.44     11.57 o 
  -8   1  11        2.98       -0.04      2.19 o 
  -7   1  11       41.08       37.39      3.40 o 
  -6   1  11       39.33       47.61      3.55 o 
  -5   1  11      369.18      359.69      8.08 o 
  -4   1  11      173.88      177.02      5.18 o 
  -3   1  11      355.90      350.25      8.30 o 
  -2   1  11      167.46      178.32      4.83 o 
  -1   1  11      634.54      643.10      9.43 o 
   0   1  11      942.48     1128.80     16.61 o 
   1   1  11      651.64      641.87     10.49 o 
   2   1  11      177.15      180.44      8.21 o 
   3   1  11      356.58      355.87      8.64 o 
   4   1  11      176.15      176.18      8.16 o 
   5   1  11      363.25      361.11      9.26 o 
   6   1  11       41.71       46.14      3.97 o 
   7   1  11       42.13       41.60      3.98 o 
   8   1  11        2.64        3.03      2.41 o 
   9   1  11       57.56       62.04      5.24 o 
  -9   2  11        4.90        5.41      3.18 o 
  -8   2  11       41.38       40.18      3.58 o 
  -7   2  11      119.78      123.43      5.23 o 
  -6   2  11      268.48      265.60      7.02 o 
  -5   2  11      330.48      291.87      7.14 o 
  -4   2  11     1806.67     1698.75     24.63 o 
  -3   2  11      421.39      428.89      8.47 o 
  -2   2  11     1038.03     1079.29     14.36 o 
  -1   2  11     1381.15     1472.33     20.88 o 
   0   2  11     5512.60     5910.23     75.77 o 
   1   2  11     1382.23     1466.62     25.50 o 
   2   2  11     1024.36     1060.13     15.96 o 
   3   2  11      430.52      429.09      9.79 o 
   4   2  11     1823.55     1644.73     93.53 o 
   5   2  11      325.32      283.81      7.97 o 
   6   2  11      252.94      249.14      7.93 o 
   7   2  11      115.19      122.31      6.07 o 
   8   2  11       38.87       32.12      5.87 o 
   9   2  11        5.05        5.94      2.78 o 
  -9   3  11       41.52       47.49      5.28 o 
  -8   3  11       31.01       38.81      4.36 o 
  -7   3  11      118.03      104.94      7.77 o 
  -6   3  11      901.89      824.11     17.88 o 
  -5   3  11       63.97       61.01      5.46 o 
  -4   3  11     1354.15     1293.34     23.37 o 
  -3   3  11       74.11       84.30      3.87 o 
  -2   3  11     1788.29     1751.17     24.60 o 
  -1   3  11      470.24      528.54      8.91 o 
   0   3  11     6221.88     6331.90     81.02 o 
   1   3  11      449.08      486.57      8.75 o 
   2   3  11     1805.02     1768.94     31.14 o 
   3   3  11       77.46       86.91      4.20 o 
   4   3  11     1374.42     1322.81     20.15 o 
   5   3  11       65.05       64.66      4.22 o 
   6   3  11      904.03      808.64     17.11 o 
   7   3  11      117.28      110.62      5.96 o 
   8   3  11       31.13       35.30      3.96 o 
   9   3  11       43.85       49.45      7.69 o 
  -9   4  11       31.13       34.05      4.54 o 
  -8   4  11        6.43       13.26      3.18 o 
  -7   4  11      311.69      271.08     10.87 o 
  -6   4  11      192.85      202.65      8.84 o 
  -5   4  11      198.34      207.28      7.03 o 
  -4   4  11     1084.31     1034.11     23.45 o 
  -3   4  11      371.46      312.58     15.93 o 
  -2   4  11      302.61      308.28      6.43 o 
  -1   4  11      692.01      714.96     11.56 o 
   0   4  11      216.31      189.25      4.70 o 
   1   4  11      701.58      720.22     13.49 o 
   2   4  11      303.63      315.88      6.44 o 
   3   4  11      373.79      317.00     13.99 o 
   4   4  11     1075.96     1019.28     16.53 o 
   5   4  11      205.30      216.97      7.63 o 
   6   4  11      190.50      196.80      7.00 o 
   7   4  11      309.65      272.86     11.90 o 
   8   4  11        6.78       12.31      2.84 o 
   9   4  11       31.59       35.71      5.09 o 
  -9   5  11       48.76       52.99      5.33 o 
  -8   5  11       85.09       88.32      8.01 o 
  -7   5  11        1.00        0.78      3.03 o 
  -6   5  11      129.90      119.87      7.14 o 
  -5   5  11      972.80      869.31     17.48 o 
  -4   5  11        4.26        0.04      1.53 o 
  -3   5  11      188.66      177.70      5.83 o 
  -2   5  11      842.25      847.08     15.57 o 
  -1   5  11     1214.30     1228.17     20.87 o 
   0   5  11      407.10      399.12      9.06 o 
   1   5  11     1200.60     1185.69     35.29 o 
   2   5  11      847.04      845.60     13.48 o 
   3   5  11      175.94      161.54      5.54 o 
   4   5  11        4.51        4.31      1.75 o 
   5   5  11      944.67      842.72     19.70 o 
   6   5  11      134.35      120.87      5.62 o 
   7   5  11        1.42        4.15      2.46 o 
   8   5  11       83.71       83.71      5.80 o 
   9   5  11       47.95       43.72      4.62 o 
  -9   6  11       76.71       78.03      6.34 o 
  -8   6  11       17.84       14.48      3.45 o 
  -7   6  11       35.52       41.07      4.32 o 
  -6   6  11       69.59       82.99      5.30 o 
  -5   6  11      482.32      495.89     12.00 o 
  -4   6  11      441.18      428.88     10.42 o 
  -3   6  11      525.74      489.91     13.52 o 
  -2   6  11      698.75      636.47     25.10 o 
  -1   6  11      417.08      420.57      7.98 o 
   0   6  11       18.86       28.23      2.19 o 
   1   6  11      402.73      421.75      8.07 o 
   2   6  11      690.15      620.53     16.55 o 
   3   6  11      525.42      485.79     10.78 o 
   4   6  11      452.50      462.73     10.73 o 
   5   6  11      484.57      470.58     11.25 o 
   6   6  11       70.34       80.12      5.01 o 
   7   6  11       36.23       44.31      4.88 o 
   8   6  11       17.81       18.75      4.00 o 
   9   6  11       77.19       73.67      7.11 o 
  -9   7  11       20.76       26.49      4.28 o 
  -8   7  11      109.40      113.93      6.98 o 
  -7   7  11       36.64       34.35      4.06 o 
  -6   7  11       70.91       72.63      5.11 o 
  -5   7  11      228.00      230.26      7.17 o 
  -4   7  11      716.39      640.83     13.65 o 
  -3   7  11      544.60      544.98     12.03 o 
  -2   7  11        0.56        1.78      1.55 o 
  -1   7  11      357.22      320.92      8.18 o 
   0   7  11      215.12      240.62      5.58 o 
   1   7  11      363.93      323.67     10.17 o 
   2   7  11        0.17        3.67      1.44 o 
   3   7  11      549.90      557.34     15.40 o 
   4   7  11      719.08      658.94     13.95 o 
   5   7  11      230.44      222.13      7.51 o 
   6   7  11       70.68       70.45      5.88 o 
   7   7  11       37.71       37.83      5.20 o 
   8   7  11      113.97      132.02      8.56 o 
   9   7  11       20.88       21.39      4.59 o 
  -8   8  11       12.18       22.03      3.85 o 
  -7   8  11      126.26      143.34      6.89 o 
  -6   8  11        7.17        2.71      2.35 o 
  -5   8  11       88.86       96.15      4.92 o 
  -4   8  11       76.02       72.36      4.44 o 
  -3   8  11      287.82      263.09      7.74 o 
  -2   8  11      612.19      604.98     12.55 o 
  -1   8  11      444.86      468.93     13.40 o 
   0   8  11      153.07      155.11      7.23 o 
   1   8  11      446.77      460.67     12.99 o 
   2   8  11      603.15      583.85     15.84 o 
   3   8  11      280.65      276.93     10.08 o 
   4   8  11       68.47       63.01      5.71 o 
   5   8  11       83.10      106.30      9.77 o 
   6   8  11        7.16        6.06      2.98 o 
   7   8  11      124.44      125.83      8.11 o 
   8   8  11       11.42       12.18      3.51 o 
  -8   9  11       21.92       19.39      3.79 o 
  -7   9  11       49.35       48.54      4.70 o 
  -6   9  11       81.02       90.32      9.59 o 
  -5   9  11      221.66      223.65      7.40 o 
  -4   9  11       53.49       53.97      4.11 o 
  -3   9  11      693.74      654.93     18.08 o 
  -2   9  11      198.56      203.51      5.69 o 
  -1   9  11       68.56       74.19      4.34 o 
   0   9  11     1144.08     1206.92     21.99 o 
   1   9  11       65.38       88.91      5.20 o 
   2   9  11      196.58      202.97      6.85 o 
   3   9  11      689.58      637.66     32.93 o 
   4   9  11       54.93       59.33      5.64 o 
   5   9  11      221.77      220.35     11.54 o 
   6   9  11       79.95       79.85      7.22 o 
   7   9  11       45.67       39.12      7.41 o 
   8   9  11       21.04       33.14      7.21 o 
  -8  10  11       15.84       15.06      3.54 o 
  -7  10  11       20.48       20.32      3.43 o 
  -6  10  11      288.06      298.93     11.36 o 
  -5  10  11      116.41      130.67      8.07 o 
  -4  10  11      161.93      144.90      5.97 o 
  -3  10  11      103.32      109.82      5.33 o 
  -2  10  11       17.25       17.96      2.24 o 
  -1  10  11       80.98       84.30      4.36 o 
   0  10  11      105.88       97.24      4.79 o 
   1  10  11       82.30       86.10      7.05 o 
   2  10  11       19.25       16.26      2.90 o 
   3  10  11      107.76      107.47      7.00 o 
   4  10  11      168.30      149.48      7.75 o 
   5  10  11      117.86      129.46      9.03 o 
   6  10  11      286.65      280.64     12.01 o 
   7  10  11       21.26       16.95      5.89 o 
   8  10  11       16.44       19.18      5.99 o 
  -7  11  11       66.27       57.73      6.43 o 
  -6  11  11       97.39       98.60      7.33 o 
  -5  11  11       89.62       91.53      5.86 o 
  -4  11  11       19.86       16.90      2.99 o 
  -3  11  11      961.08      867.47     18.05 o 
  -2  11  11      193.63      195.98      7.01 o 
  -1  11  11       90.57       99.31      4.33 o 
   0  11  11       33.40       31.40      4.08 o 
   1  11  11       98.06      104.72      5.16 o 
   2  11  11      201.43      204.08      7.19 o 
   3  11  11      973.88      899.58     53.99 o 
   4  11  11       21.45       15.89      3.62 o 
   5  11  11       89.96       85.53      7.12 o 
   6  11  11      102.11      119.06      8.70 o 
   7  11  11       69.65       77.16      7.53 o 
  -7  12  11       52.89       64.55     10.35 o 
  -6  12  11       56.03       51.81      9.54 o 
  -5  12  11      200.91      181.30      9.44 o 
  -4  12  11      146.72      156.50      8.31 o 
  -3  12  11      269.79      281.50      8.73 o 
  -2  12  11      688.07      662.72     15.67 o 
  -1  12  11        1.54        2.49      1.81 o 
   0  12  11      296.68      290.64      7.68 o 
   1  12  11        1.24       -1.09      3.71 o 
   2  12  11      689.42      675.38     20.07 o 
   3  12  11      268.52      265.85     10.65 o 
   4  12  11      147.66      165.01     11.77 o 
   5  12  11      202.79      211.68      9.97 o 
   6  12  11       56.12       52.62      6.09 o 
   7  12  11       52.64       66.07      7.35 o 
  -6  13  11      114.69      128.08     13.02 o 
  -5  13  11       13.48       12.74      3.84 o 
  -4  13  11       53.00       52.67      6.12 o 
  -3  13  11      125.86      123.88      8.71 o 
  -2  13  11      169.34      175.39     17.61 o 
  -1  13  11      172.89      182.87      7.21 o 
   0  13  11        2.69        4.84      2.43 o 
   1  13  11      168.60      164.98      7.12 o 
   2  13  11      161.88      169.85      8.63 o 
   3  13  11      127.58      137.56      7.49 o 
   4  13  11       50.61       49.10      6.17 o 
   5  13  11       12.89       11.03      4.77 o 
   6  13  11      113.18      133.29      9.44 o 
  -5  14  11        2.11        5.36      3.48 o 
  -4  14  11       34.45       32.47      5.17 o 
  -3  14  11       27.77       31.37      5.30 o 
  -2  14  11       94.33      113.08      8.70 o 
  -1  14  11      309.90      300.26      9.84 o 
   0  14  11       55.22       59.91      5.19 o 
   1  14  11      318.23      299.85     10.04 o 
   2  14  11       94.74      125.47      8.47 o 
   3  14  11       25.82       21.57      5.94 o 
   4  14  11       35.24       34.10      7.16 o 
   5  14  11        2.17        4.06      4.52 o 
  -4  15  11       73.57       71.23      8.27 o 
  -3  15  11        8.59       11.58      4.49 o 
  -2  15  11       26.69       19.37      4.58 o 
  -1  15  11       15.19       22.12      6.50 o 
   0  15  11        7.33       11.05      4.44 o 
   1  15  11       14.26       15.91      3.40 o 
   2  15  11       28.88       17.46      8.63 o 
   3  15  11        7.70       -0.78      3.23 o 
   4  15  11       74.36       67.70     10.35 o 
  -3  16  11       22.85       24.18      5.10 o 
  -2  16  11       99.71       95.80      8.74 o 
  -1  16  11       15.80       29.32      5.34 o 
   0  16  11        2.45        3.83      2.76 o 
   1  16  11       15.93       22.44      3.91 o 
   2  16  11       98.34      106.63      8.51 o 
   3  16  11       23.07       29.45      9.87 o 
  -1  17  11       70.87       77.27      8.16 o 
   0  17  11       23.93       31.60      4.52 o 
   1  17  11       71.35       70.04      7.97 o 
   0   0  12     2044.75     2064.04     40.00 o 
   1   0  12     3736.15     3762.73     56.95 o 
   2   0  12      477.04      538.59      9.84 o 
   3   0  12       19.40       26.15      2.55 o 
   4   0  12       36.83       28.46      2.68 o 
   5   0  12       16.87       18.97      3.11 o 
   6   0  12        1.96        0.70      1.94 o 
   7   0  12      111.16       96.98      6.36 o 
   8   0  12       69.39       53.76      7.05 o 
   9   0  12       13.26       21.01      3.38 o 
  -9   1  12       25.12       28.54      5.16 o 
  -8   1  12      177.93      180.49      7.41 o 
  -7   1  12       60.91       61.90      4.21 o 
  -6   1  12        8.76       12.50      2.29 o 
  -5   1  12      699.75      666.00     15.65 o 
  -4   1  12       66.41       72.04      3.72 o 
  -3   1  12      223.99      189.19      9.03 o 
  -2   1  12      190.92      165.62      4.77 o 
  -1   1  12      385.06      396.64      6.74 o 
   0   1  12       23.51       27.63      2.22 o 
   1   1  12      370.42      381.18      7.40 o 
   2   1  12      178.13      151.47      5.32 o 
   3   1  12      227.10      188.15      7.57 o 
   4   1  12       63.74       63.98      4.10 o 
   5   1  12      679.25      654.88     17.17 o 
   6   1  12        7.51        3.87      2.11 o 
   7   1  12       63.93       56.56      4.61 o 
   8   1  12      177.17      181.71      7.35 o 
   9   1  12       25.03       29.22      4.01 o 
  -9   2  12      104.34       90.09      9.72 o 
  -8   2  12       15.31       23.02      2.99 o 
  -7   2  12        6.66        1.05      1.85 o 
  -6   2  12       27.34       24.10      2.86 o 
  -5   2  12       14.77       13.54      2.27 o 
  -4   2  12      499.41      444.72      9.13 o 
  -3   2  12      522.41      519.53     17.38 o 
  -2   2  12     1981.19     2040.39     25.33 o 
  -1   2  12       23.87       31.01      2.60 o 
   0   2  12      580.82      606.23     10.28 o 
   1   2  12       22.40       29.09      3.17 o 
   2   2  12     1977.36     2036.84     28.25 o 
   3   2  12      535.90      542.05     11.53 o 
   4   2  12      497.04      428.58     10.38 o 
   5   2  12       13.76       11.47      2.43 o 
   6   2  12       23.73       22.06      3.14 o 
   7   2  12        6.88        6.42      3.11 o 
   8   2  12       16.73       21.43      3.47 o 
   9   2  12      105.02      104.07      6.69 o 
  -9   3  12        3.57       -3.10      4.18 o 
  -8   3  12       14.33       12.25      3.24 o 
  -7   3  12        2.13        5.26      2.42 o 
  -6   3  12       14.23       13.96      2.87 o 
  -5   3  12       98.00       93.46      5.26 o 
  -4   3  12     2521.10     2498.38     45.68 o 
  -3   3  12      580.33      561.95     10.17 o 
  -2   3  12      697.06      709.70     11.85 o 
  -1   3  12      165.00      139.18      4.09 o 
   0   3  12      199.70      192.33      4.88 o 
   1   3  12      168.75      142.56      4.09 o 
   2   3  12      711.21      744.47     11.96 o 
   3   3  12      591.99      564.58     12.05 o 
   4   3  12     2527.13     2572.43     41.05 o 
   5   3  12       96.34       87.79      4.83 o 
   6   3  12       11.27        9.25      2.69 o 
   7   3  12        1.63        4.20      2.74 o 
   8   3  12       14.16       19.41      3.55 o 
   9   3  12        3.51        4.75      2.73 o 
  -9   4  12        5.78        5.49      3.11 o 
  -8   4  12       16.02       22.66      3.69 o 
  -7   4  12       68.26       56.85      4.79 o 
  -6   4  12      602.60      567.69     13.57 o 
  -5   4  12       19.90       24.16      3.13 o 
  -4   4  12     1116.82     1119.34     20.82 o 
  -3   4  12      178.67      186.73      9.78 o 
  -2   4  12     2066.88     2024.07     29.86 o 
  -1   4  12       20.61       22.70      2.13 o 
   0   4  12       59.94       36.27      2.49 o 
   1   4  12       19.96       19.12      2.35 o 
   2   4  12     2073.82     2003.92     31.00 o 
   3   4  12      172.64      172.31      7.88 o 
   4   4  12     1116.11     1128.13     20.83 o 
   5   4  12       19.50       21.36      2.85 o 
   6   4  12      599.79      582.49     13.30 o 
   7   4  12       70.18       61.94      6.20 o 
   8   4  12       16.93       21.62      3.42 o 
   9   4  12        6.18       11.21      3.10 o 
  -9   5  12       10.24        9.39      3.41 o 
  -8   5  12       40.99       41.56      4.70 o 
  -7   5  12       53.47       63.68      5.05 o 
  -6   5  12      162.03      153.04      6.38 o 
  -5   5  12       39.51       45.91      5.38 o 
  -4   5  12      144.89      145.85      5.40 o 
  -3   5  12      116.87      117.21      5.55 o 
  -2   5  12       52.62       76.61      3.24 o 
  -1   5  12       90.58       74.04      4.91 o 
   0   5  12      171.24      159.42      4.48 o 
   1   5  12       89.14       84.96      3.92 o 
   2   5  12       45.92       66.94      3.16 o 
   3   5  12      117.59      123.25      4.95 o 
   4   5  12      140.45      145.75      5.63 o 
   5   5  12       39.88       54.86      4.16 o 
   6   5  12      160.12      148.84      6.13 o 
   7   5  12       56.56       70.19      5.04 o 
   8   5  12       42.41       52.92      4.72 o 
   9   5  12        9.87        8.86      5.02 o 
  -9   6  12        3.96        8.07      3.38 o 
  -8   6  12       64.86       59.16      5.43 o 
  -7   6  12       69.68       63.92      5.16 o 
  -6   6  12       33.37       39.86      3.97 o 
  -5   6  12       41.51       47.95      4.91 o 
  -4   6  12      511.25      487.89      9.70 o 
  -3   6  12       31.48       42.58      6.88 o 
  -2   6  12      183.10      170.83      4.90 o 
  -1   6  12       38.33       46.52      2.74 o 
   0   6  12       84.56       88.44      3.45 o 
   1   6  12       35.79       40.20      4.35 o 
   2   6  12      169.61      148.79      4.48 o 
   3   6  12       34.13       51.70      5.83 o 
   4   6  12      526.45      492.61     11.43 o 
   5   6  12       39.77       35.63      3.09 o 
   6   6  12       29.71       32.04      3.65 o 
   7   6  12       69.40       59.12      6.01 o 
   8   6  12       65.68       66.67      6.45 o 
   9   6  12        3.89        7.80      4.77 o 
  -8   7  12       88.19      103.64      6.87 o 
  -7   7  12        2.51        5.05      2.62 o 
  -6   7  12      245.28      226.65      8.03 o 
  -5   7  12       81.94       79.69      6.17 o 
  -4   7  12      417.93      422.70     10.23 o 
  -3   7  12      227.88      227.28      6.85 o 
  -2   7  12     1020.73     1037.99     18.93 o 
  -1   7  12      150.80      144.65      5.87 o 
   0   7  12       90.90      125.72      5.91 o 
   1   7  12      155.82      152.08      9.37 o 
   2   7  12     1038.86     1024.19     16.74 o 
   3   7  12      232.97      190.40     11.92 o 
   4   7  12      426.08      391.75     18.75 o 
   5   7  12       81.19       88.96      5.23 o 
   6   7  12      250.39      223.96      9.38 o 
   7   7  12        2.61       -3.47      2.46 o 
   8   7  12       90.09       94.66      7.68 o 
  -8   8  12      106.74      109.38      7.06 o 
  -7   8  12      156.84      175.13      7.40 o 
  -6   8  12       71.54       71.56     10.20 o 
  -5   8  12      326.65      317.79      8.96 o 
  -4   8  12      451.76      438.12     10.75 o 
  -3   8  12       42.71       54.99      4.42 o 
  -2   8  12     1826.77     1786.07     30.41 o 
  -1   8  12     1380.52     1466.61     25.51 o 
   0   8  12      553.74      519.46     17.70 o 
   1   8  12     1373.63     1443.56     25.70 o 
   2   8  12     1867.95     1839.29     38.05 o 
   3   8  12       42.79       61.43      5.45 o 
   4   8  12      444.60      419.57     13.72 o 
   5   8  12      328.79      321.00     12.02 o 
   6   8  12       71.81       70.43      7.66 o 
   7   8  12      156.19      164.52     12.58 o 
   8   8  12      109.00      115.04     11.77 o 
  -8   9  12        1.14        0.05      2.81 o 
  -7   9  12       60.18       57.65      5.13 o 
  -6   9  12      249.75      236.91     10.11 o 
  -5   9  12        6.53        6.72      3.11 o 
  -4   9  12       64.87       68.51      4.57 o 
  -3   9  12      126.97      128.04      5.50 o 
  -2   9  12        4.43        7.13      2.71 o 
  -1   9  12     1159.56     1068.16     19.70 o 
   0   9  12      230.62      241.54      7.45 o 
   1   9  12     1127.09     1004.82     37.96 o 
   2   9  12        4.10        9.19      2.33 o 
   3   9  12      119.55      119.53      7.48 o 
   4   9  12       57.27       75.42      6.43 o 
   5   9  12        7.50        4.70      4.41 o 
   6   9  12      241.18      233.20     13.45 o 
   7   9  12       60.05       55.38      8.14 o 
   8   9  12        1.09        3.60      4.57 o 
  -7  10  12       55.19       59.04      6.29 o 
  -6  10  12        9.92       15.80      3.76 o 
  -5  10  12       42.18       42.98      4.31 o 
  -4  10  12       23.18       17.68      2.94 o 
  -3  10  12      167.22      169.20      6.43 o 
  -2  10  12      120.91      113.22      5.38 o 
  -1  10  12       46.20       49.38      3.93 o 
   0  10  12      422.21      397.20     10.17 o 
   1  10  12       47.32       45.24      3.80 o 
   2  10  12      114.38       97.52      6.64 o 
   3  10  12      158.83      158.18      7.88 o 
   4  10  12       23.82       18.34      3.62 o 
   5  10  12       45.05       40.34      5.40 o 
   6  10  12        9.92        8.25      3.81 o 
   7  10  12       55.36       55.03      6.45 o 
  -7  11  12       10.88       16.20      4.10 o 
  -6  11  12      146.90      148.91      8.54 o 
  -5  11  12      220.40      220.50      7.77 o 
  -4  11  12       67.61       73.19      7.50 o 
  -3  11  12       30.07       27.29      3.70 o 
  -2  11  12      242.51      233.72     15.05 o 
  -1  11  12      688.79      668.85     12.76 o 
   0  11  12        0.72        0.36      2.02 o 
   1  11  12      695.62      662.74     14.81 o 
   2  11  12      241.47      230.80      9.49 o 
   3  11  12       32.51       36.03      4.63 o 
   4  11  12       71.67       76.48      6.81 o 
   5  11  12      224.66      203.82      9.94 o 
   6  11  12      148.13      154.54      9.36 o 
   7  11  12       11.01        6.59      3.61 o 
  -6  12  12       49.43       49.78      9.24 o 
  -5  12  12       13.04       11.55      3.59 o 
  -4  12  12       77.05       69.56      5.00 o 
  -3  12  12      249.01      261.65      8.55 o 
  -2  12  12       45.74       49.14      4.24 o 
  -1  12  12      126.53      137.37      5.32 o 
   0  12  12      446.11      462.66     10.40 o 
   1  12  12      129.23      137.91      6.21 o 
   2  12  12       43.97       47.01      6.50 o 
   3  12  12      247.55      253.20     10.48 o 
   4  12  12       77.18       74.78      6.82 o 
   5  12  12       14.16       10.93      3.78 o 
   6  12  12       50.51       53.17      6.41 o 
  -6  13  12       36.81       31.87      8.22 o 
  -5  13  12        0.30        3.45      3.36 o 
  -4  13  12       16.34       15.15      4.11 o 
  -3  13  12        3.26        4.91      3.48 o 
  -2  13  12      145.85      149.06      8.96 o 
  -1  13  12        3.26        9.39      2.68 o 
   0  13  12       18.50        6.75      2.80 o 
   1  13  12        2.68        5.83      2.19 o 
   2  13  12      143.35      140.70      7.64 o 
   3  13  12        3.33        7.93      4.54 o 
   4  13  12       17.76       20.58      4.22 o 
   5  13  12        0.34       -1.47      2.91 o 
   6  13  12       36.05       46.52      6.01 o 
  -5  14  12       46.85       49.59      6.02 o 
  -4  14  12       19.53       28.18      8.70 o 
  -3  14  12      112.96      103.64      8.42 o 
  -2  14  12        0.43        1.25      3.37 o 
  -1  14  12      130.10      130.91      9.22 o 
   0  14  12       75.70       83.64      5.90 o 
   1  14  12      130.33      139.19      7.13 o 
   2  14  12        0.51        2.53      3.06 o 
   3  14  12      115.45      110.37     11.72 o 
   4  14  12       19.86       28.62      7.31 o 
   5  14  12       44.31       48.56      8.73 o 
  -4  15  12       28.70       29.18     11.98 o 
  -3  15  12       57.08       56.99      6.55 o 
  -2  15  12       22.42       18.79      5.28 o 
  -1  15  12       41.24       55.25     11.34 o 
   0  15  12       32.98       35.06      5.84 o 
   1  15  12       45.09       51.74      5.01 o 
   2  15  12       22.65       26.25      6.44 o 
   3  15  12       58.29       58.32      6.70 o 
   4  15  12       29.17       26.69      5.33 o 
  -2  16  12       40.99       53.82      6.84 o 
  -1  16  12       34.90       37.20      5.81 o 
   0  16  12      155.34      188.02      8.21 o 
   1  16  12       34.32       39.52      6.02 o 
   2  16  12       39.55       41.33      5.74 o 
   1   0  13      860.63      800.46     15.30 o 
   2   0  13      423.86      398.11     10.16 o 
   3   0  13      633.40      619.20     11.28 o 
   4   0  13       16.66       16.82      2.36 o 
   5   0  13      189.96      197.50      6.07 o 
   6   0  13       15.09       14.37      2.86 o 
   7   0  13      113.00      103.07      6.06 o 
   8   0  13       41.26       49.62      4.80 o 
   9   0  13        2.26        6.31      2.78 o 
  -9   1  13       33.98       33.18      4.09 o 
  -8   1  13       19.70       23.25      3.50 o 
  -7   1  13      120.49      140.14      5.74 o 
  -6   1  13       89.84       78.78      4.48 o 
  -5   1  13      264.92      247.54      6.81 o 
  -4   1  13       54.94       55.00      3.54 o 
  -3   1  13       85.87       92.24      5.24 o 
  -2   1  13      744.52      628.67     30.00 o 
  -1   1  13       44.43       52.08      2.61 o 
   0   1  13      182.68      204.07      5.19 o 
   1   1  13       39.29       48.30      3.36 o 
   2   1  13      750.71      631.59     18.57 o 
   3   1  13       91.82       88.20      6.38 o 
   4   1  13       56.00       49.48      3.85 o 
   5   1  13      272.79      252.91      8.35 o 
   6   1  13       93.32       81.44      5.17 o 
   7   1  13      121.35      138.70      6.43 o 
   8   1  13       20.32       17.98      3.35 o 
   9   1  13       33.45       36.14      4.39 o 
  -9   2  13       16.80       15.98      4.62 o 
  -8   2  13       66.65       82.52      5.09 o 
  -7   2  13       18.02       21.81      2.91 o 
  -6   2  13        3.94        1.94      1.74 o 
  -5   2  13      224.11      232.35      6.66 o 
  -4   2  13      188.00      193.49      5.73 o 
  -3   2  13     1336.59     1322.02     20.14 o 
  -2   2  13      148.74      142.79      4.34 o 
  -1   2  13      682.35      650.96     11.03 o 
   0   2  13      449.68      417.45      8.08 o 
   1   2  13      681.79      644.10     11.00 o 
   2   2  13      158.09      139.58      5.73 o 
   3   2  13     1334.71     1302.67     23.12 o 
   4   2  13      182.83      185.61      6.58 o 
   5   2  13      225.00      234.91      8.94 o 
   6   2  13        3.18        3.00      2.18 o 
   7   2  13       16.91       18.32      3.09 o 
   8   2  13       65.06       70.48      5.47 o 
   9   2  13       16.59       22.64      3.64 o 
  -9   3  13       31.22       37.93      4.89 o 
  -8   3  13       41.05       34.49      4.36 o 
  -7   3  13      170.41      161.37      7.16 o 
  -6   3  13      128.60      133.43      6.31 o 
  -5   3  13        0.27        2.07      2.05 o 
  -4   3  13      127.54      124.95      6.22 o 
  -3   3  13     1875.68     1843.08     30.11 o 
  -2   3  13     1089.20     1060.95     16.44 o 
  -1   3  13       38.14       37.87      2.57 o 
   0   3  13       95.45      110.15      4.12 o 
   1   3  13       38.10       38.21      2.58 o 
   2   3  13     1106.54     1089.66     19.45 o 
   3   3  13     1857.85     1707.22     99.45 o 
   4   3  13      126.75      116.74      5.30 o 
   5   3  13        0.15       -0.16      1.78 o 
   6   3  13      126.62      143.97      6.03 o 
   7   3  13      161.85      162.80      6.86 o 
   8   3  13       42.92       42.90      4.40 o 
   9   3  13       31.58       31.93      4.43 o 
  -9   4  13       28.89       43.04      5.04 o 
  -8   4  13       20.80       20.84      3.69 o 
  -7   4  13       28.91       35.00      4.07 o 
  -6   4  13       44.22       46.89      6.54 o 
  -5   4  13      244.26      244.42      7.84 o 
  -4   4  13     2011.62     1856.04     31.65 o 
  -3   4  13      439.07      402.12      9.67 o 
  -2   4  13      634.59      632.83     10.81 o 
  -1   4  13      203.11      215.25      5.36 o 
   0   4  13      434.97      449.22     11.05 o 
   1   4  13      205.57      217.72      6.35 o 
   2   4  13      648.87      595.93     17.37 o 
   3   4  13      412.77      372.16      9.53 o 
   4   4  13     1969.68     1858.70     31.63 o 
   5   4  13      242.70      231.32      7.69 o 
   6   4  13       40.63       44.54      4.03 o 
   7   4  13       28.34       31.83      3.75 o 
   8   4  13       21.93       19.26      4.24 o 
   9   4  13       29.03       47.51      4.93 o 
  -8   5  13       38.72       41.11      5.49 o 
  -7   5  13       99.66      109.67      6.55 o 
  -6   5  13      211.20      204.88      7.62 o 
  -5   5  13       22.07       29.63      3.47 o 
  -4   5  13      114.23      121.92      4.41 o 
  -3   5  13      251.91      247.64      8.95 o 
  -2   5  13      550.65      562.74     10.05 o 
  -1   5  13      422.57      435.04      8.26 o 
   0   5  13       32.05       32.30      2.48 o 
   1   5  13      409.82      399.32     25.91 o 
   2   5  13      551.72      550.07     11.86 o 
   3   5  13      254.83      246.08      7.29 o 
   4   5  13      107.14       97.86      5.02 o 
   5   5  13       24.77       27.26      3.41 o 
   6   5  13      209.27      214.74      7.42 o 
   7   5  13      104.52      114.12      6.27 o 
   8   5  13       39.64       43.52      7.75 o 
  -8   6  13       31.29       43.20      4.86 o 
  -7   6  13       31.22       24.95      4.55 o 
  -6   6  13      134.48      137.68      7.40 o 
  -5   6  13      458.04      453.31     11.25 o 
  -4   6  13      149.45      158.58      5.11 o 
  -3   6  13      190.32      192.21      8.02 o 
  -2   6  13       53.48       50.52      3.49 o 
  -1   6  13      108.91       93.78      5.09 o 
   0   6  13     1604.67     1553.64     26.62 o 
   1   6  13      112.20       97.26      8.06 o 
   2   6  13       55.41       58.99      4.41 o 
   3   6  13      197.25      195.66      7.03 o 
   4   6  13      154.92      160.38      6.07 o 
   5   6  13      450.21      437.63     11.31 o 
   6   6  13      138.46      140.02      8.27 o 
   7   6  13       31.14       30.87      4.53 o 
   8   6  13       32.00       41.01      5.43 o 
  -8   7  13      127.44      135.58      7.75 o 
  -7   7  13       12.02       12.66      3.22 o 
  -6   7  13       65.04       75.27      6.36 o 
  -5   7  13       38.07       40.09      8.70 o 
  -4   7  13      393.01      361.11      9.46 o 
  -3   7  13      199.66      197.12      8.32 o 
  -2   7  13      346.49      325.01     10.16 o 
  -1   7  13      843.61      818.20     16.29 o 
   0   7  13     1809.33     1677.24     76.37 o 
   1   7  13      871.80      857.58     22.11 o 
   2   7  13      352.51      339.00     12.28 o 
   3   7  13      203.74      208.53      6.71 o 
   4   7  13      401.09      354.23      9.45 o 
   5   7  13       35.26       37.80      5.16 o 
   6   7  13       64.72       63.23      4.95 o 
   7   7  13       11.93       13.32      3.60 o 
   8   7  13      129.21      155.02      9.13 o 
  -8   8  13        5.53        6.23      3.11 o 
  -7   8  13       11.25       14.39      4.16 o 
  -6   8  13      166.55      146.30      8.80 o 
  -5   8  13      409.82      409.57     13.40 o 
  -4   8  13       35.93       41.31      3.70 o 
  -3   8  13       24.93       19.86      3.02 o 
  -2   8  13      406.86      412.46     20.45 o 
  -1   8  13      362.10      330.92      8.94 o 
   0   8  13     1073.32     1109.15     20.68 o 
   1   8  13      359.89      318.75      8.99 o 
   2   8  13      407.75      410.76     12.93 o 
   3   8  13       26.29       20.54      3.55 o 
   4   8  13       34.81       33.39      4.59 o 
   5   8  13      406.81      399.31     16.11 o 
   6   8  13      163.36      164.30      9.46 o 
   7   8  13       12.12       20.15      4.63 o 
   8   8  13        5.64       20.81      6.65 o 
  -7   9  13      147.66      173.50      9.11 o 
  -6   9  13        9.80       21.20      4.17 o 
  -5   9  13        6.59        8.32      3.60 o 
  -4   9  13      213.48      197.59      7.44 o 
  -3   9  13       55.15       51.04      4.09 o 
  -2   9  13      189.86      172.01      7.96 o 
  -1   9  13     1565.27     1564.79     27.78 o 
   0   9  13       55.02       56.72      4.18 o 
   1   9  13     1587.41     1613.36     40.42 o 
   2   9  13      186.17      162.34      7.75 o 
   3   9  13       52.55       52.76      5.30 o 
   4   9  13      206.73      192.19      9.04 o 
   5   9  13        7.03       13.57      3.73 o 
   6   9  13       10.24       14.82      4.12 o 
   7   9  13      147.89      156.70     10.86 o 
  -7  10  13       14.36       10.64      6.75 o 
  -6  10  13       17.87       16.15      4.08 o 
  -5  10  13       21.92       20.82      3.05 o 
  -4  10  13       86.64       86.70      5.33 o 
  -3  10  13      128.15      118.69      5.63 o 
  -2  10  13        0.31        0.45      1.99 o 
  -1  10  13      255.92      250.24      7.79 o 
   0  10  13       38.53       39.77      4.61 o 
   1  10  13      258.97      261.14      8.08 o 
   2  10  13        0.39        5.00      2.72 o 
   3  10  13      137.08      127.66      7.51 o 
   4  10  13       92.21       86.78      8.65 o 
   5  10  13       20.04       16.82      7.54 o 
   6  10  13       17.70       19.06      4.46 o 
   7  10  13       14.74       12.39      5.96 o 
  -6  11  13       27.16       30.04      4.71 o 
  -5  11  13       47.26       57.59      4.62 o 
  -4  11  13        8.96       13.09      2.56 o 
  -3  11  13        5.17        2.86      2.17 o 
  -2  11  13      122.85      134.76      8.81 o 
  -1  11  13      175.94      175.92      6.68 o 
   0  11  13      293.60      291.61     13.31 o 
   1  11  13      166.72      186.52     10.40 o 
   2  11  13      117.87      135.79     13.35 o 
   3  11  13        4.81       10.48      3.23 o 
   4  11  13        9.86       16.07     11.09 o 
   5  11  13       48.07       51.60      6.08 o 
   6  11  13       26.47       34.15      5.57 o 
  -6  12  13       52.98       54.20      9.59 o 
  -5  12  13      184.85      185.67      7.40 o 
  -4  12  13       31.67       31.85      3.67 o 
  -3  12  13      163.04      167.35      7.32 o 
  -2  12  13        8.79        8.57      4.67 o 
  -1  12  13       40.78       38.69      3.65 o 
   0  12  13      258.43      305.60      9.26 o 
   1  12  13       37.90       31.42      3.53 o 
   2  12  13        8.47       11.96      5.13 o 
   3  12  13      157.85      177.12      8.59 o 
   4  12  13       33.12       42.03      9.84 o 
   5  12  13      185.09      179.80      9.61 o 
   6  12  13       53.38       41.57      5.90 o 
  -5  13  13       29.91       30.68      4.85 o 
  -4  13  13       89.95       92.71      7.80 o 
  -3  13  13      142.76      163.96      9.12 o 
  -2  13  13        3.13        1.03      3.14 o 
  -1  13  13      318.84      305.69     12.60 o 
   0  13  13      453.99      432.32     10.24 o 
   1  13  13      311.27      288.05     13.88 o 
   2  13  13        3.56        5.81      4.92 o 
   3  13  13      144.50      161.82      8.57 o 
   4  13  13       88.82       92.20      7.48 o 
   5  13  13       29.39       38.83     11.04 o 
  -4  14  13        6.15        7.84      3.88 o 
  -3  14  13       52.58       43.45      5.80 o 
  -2  14  13       80.05       93.28      7.96 o 
  -1  14  13       50.45       54.06      6.70 o 
   0  14  13      186.15      187.76      7.84 o 
   1  14  13       51.40       57.87      5.77 o 
   2  14  13       80.26       95.20     10.86 o 
   3  14  13       52.39       45.21      8.37 o 
   4  14  13        6.18        3.20      4.72 o 
  -3  15  13       47.57       50.43      6.44 o 
  -2  15  13       60.36       64.37      7.12 o 
  -1  15  13       60.34       71.97      7.48 o 
   0  15  13       32.07       26.26      3.99 o 
   1  15  13       63.40       60.49      5.55 o 
   2  15  13       62.04       63.79      7.03 o 
   3  15  13       49.95       51.17      6.64 o 
  -1  16  13       90.23      107.09      9.31 o 
   0  16  13       40.67       57.79      5.49 o 
   1  16  13       90.96      113.36      8.88 o 
   0   0  14      667.71      723.22     17.23 o 
   1   0  14      940.67      826.49     22.03 o 
   2   0  14      355.61      319.57      8.25 o 
   3   0  14        1.23        0.32      1.68 o 
   4   0  14      849.14      815.95     16.53 o 
   5   0  14        0.60       -2.91      1.94 o 
   6   0  14      239.45      220.50      7.63 o 
   7   0  14        7.02       10.47      2.75 o 
   8   0  14        5.14       10.96      3.01 o 
   9   0  14      102.55      101.03      6.75 o 
  -9   1  14        9.35       16.81      3.50 o 
  -8   1  14        1.93        3.51      4.56 o 
  -7   1  14       57.03       65.90      5.06 o 
  -6   1  14      309.94      294.18      7.92 o 
  -5   1  14      272.22      260.81      7.25 o 
  -4   1  14      148.94      157.72      9.39 o 
  -3   1  14      519.45      518.38     10.17 o 
  -2   1  14      934.77      857.96     14.53 o 
  -1   1  14      340.68      347.04      8.35 o 
   0   1  14       11.63       11.68      2.11 o 
   1   1  14      340.21      354.09      8.67 o 
   2   1  14      958.86      909.37     16.84 o 
   3   1  14      518.46      514.23     11.63 o 
   4   1  14      153.21      153.91      5.98 o 
   5   1  14      285.20      265.58      8.24 o 
   6   1  14      316.08      307.56      9.16 o 
   7   1  14       57.99       64.07      6.95 o 
   8   1  14        1.82        3.02      2.48 o 
   9   1  14        9.18       12.42      3.16 o 
  -9   2  14       29.36       30.49      5.41 o 
  -8   2  14        5.57       11.23      2.74 o 
  -7   2  14       63.35       71.65      4.69 o 
  -6   2  14      150.82      144.87      5.50 o 
  -5   2  14      379.76      380.76      8.95 o 
  -4   2  14      176.77      166.71      5.53 o 
  -3   2  14      493.11      481.04      9.60 o 
  -2   2  14        0.27       -1.30      1.44 o 
  -1   2  14     1209.89     1257.22     18.76 o 
   0   2  14       35.57       47.36      2.93 o 
   1   2  14     1211.52     1215.61     18.63 o 
   2   2  14        0.45       -1.79      1.57 o 
   3   2  14      492.78      458.25     10.91 o 
   4   2  14      177.11      182.72      6.74 o 
   5   2  14      383.97      387.07     11.05 o 
   6   2  14      148.45      136.61      5.76 o 
   7   2  14       61.50       71.54      5.32 o 
   8   2  14        5.53       12.81      3.05 o 
   9   2  14       28.95       34.45      4.34 o 
  -8   3  14        0.14       -3.28      3.04 o 
  -7   3  14        3.07        4.18      2.67 o 
  -6   3  14      178.07      185.73      8.71 o 
  -5   3  14      580.00      567.18     18.53 o 
  -4   3  14      791.27      775.36     16.00 o 
  -3   3  14      848.60      771.05     15.62 o 
  -2   3  14      207.73      213.08      5.49 o 
  -1   3  14      350.71      374.90      7.58 o 
   0   3  14      289.81      275.34      6.35 o 
   1   3  14      349.27      347.60      8.03 o 
   2   3  14      210.13      207.72      6.61 o 
   3   3  14      847.80      777.99     15.61 o 
   4   3  14      796.47      750.71     15.72 o 
   5   3  14      567.54      533.30     12.92 o 
   6   3  14      182.67      182.13      6.31 o 
   7   3  14        2.44        4.91      2.24 o 
   8   3  14        0.20        4.49      2.62 o 
  -8   4  14        1.41        2.69      2.86 o 
  -7   4  14       74.81       68.63      5.53 o 
  -6   4  14      168.92      149.62      6.73 o 
  -5   4  14       72.62       71.13      4.99 o 
  -4   4  14      150.05      142.56     10.53 o 
  -3   4  14      117.22      114.98      5.23 o 
  -2   4  14      132.81      145.11      4.84 o 
  -1   4  14       25.17       29.36      3.71 o 
   0   4  14      768.55      733.65     15.44 o 
   1   4  14       27.70       21.34      4.12 o 
   2   4  14      127.86      146.46      6.07 o 
   3   4  14      120.46      115.98      5.88 o 
   4   4  14      144.78      128.89      5.64 o 
   5   4  14       73.23       71.19      4.87 o 
   6   4  14      171.40      146.20      5.73 o 
   7   4  14       79.38       73.81      5.38 o 
   8   4  14        1.44        4.99      2.44 o 
  -8   5  14       51.88       52.18      7.97 o 
  -7   5  14       82.59       73.72      5.67 o 
  -6   5  14       10.75       16.13      3.21 o 
  -5   5  14       74.36       73.29      6.16 o 
  -4   5  14      151.74      133.24      5.63 o 
  -3   5  14      316.75      340.29      9.03 o 
  -2   5  14       98.90       77.68      3.52 o 
  -1   5  14     1328.74     1303.51     19.81 o 
   0   5  14       90.29       92.68      3.92 o 
   1   5  14     1322.06     1296.42     22.73 o 
   2   5  14       94.51       77.94      6.21 o 
   3   5  14      308.69      332.64     11.41 o 
   4   5  14      151.00      132.32      5.45 o 
   5   5  14       81.86       77.62      5.07 o 
   6   5  14       11.12        9.20      2.65 o 
   7   5  14       81.45       71.36      5.32 o 
   8   5  14       51.80       48.86      4.87 o 
  -8   6  14       70.40       73.03      6.13 o 
  -7   6  14       96.31      104.62      7.89 o 
  -6   6  14      125.44      112.18      7.46 o 
  -5   6  14       45.00       44.10      4.87 o 
  -4   6  14      129.30      129.00      5.34 o 
  -3   6  14      470.83      443.22     11.81 o 
  -2   6  14     1012.80     1008.37     18.64 o 
  -1   6  14      847.47      797.24     15.46 o 
   0   6  14      349.76      347.21      8.96 o 
   1   6  14      849.81      764.98     13.11 o 
   2   6  14     1004.58      989.91     18.71 o 
   3   6  14      466.34      448.42     13.70 o 
   4   6  14      132.47      140.65      5.73 o 
   5   6  14       43.30       51.00      5.07 o 
   6   6  14      129.39      119.97      6.35 o 
   7   6  14       92.30       89.77      6.07 o 
   8   6  14       67.84       69.51      6.76 o 
  -8   7  14       29.56       32.77      4.46 o 
  -7   7  14       18.94       23.26      4.69 o 
  -6   7  14      179.37      182.45      8.77 o 
  -5   7  14      167.50      168.13      8.14 o 
  -4   7  14       22.13       18.79      2.89 o 
  -3   7  14      542.54      524.04     15.14 o 
  -2   7  14       54.14       60.02      5.28 o 
  -1   7  14       67.16       64.99      4.29 o 
   0   7  14      390.95      363.36      9.43 o 
   1   7  14       71.08       67.23      4.40 o 
   2   7  14       50.71       55.78      5.13 o 
   3   7  14      552.86      530.64     16.87 o 
   4   7  14       22.76       27.12      3.11 o 
   5   7  14      166.06      167.20      8.77 o 
   6   7  14      181.43      171.58      7.07 o 
   7   7  14       19.95       24.78      3.72 o 
   8   7  14       30.17       32.50      6.05 o 
  -7   8  14      308.28      324.05     12.62 o 
  -6   8  14       16.85        9.52      3.73 o 
  -5   8  14       82.28       93.33      6.90 o 
  -4   8  14       36.16       35.37      3.62 o 
  -3   8  14      104.71       96.20      5.65 o 
  -2   8  14      172.56      193.35      8.39 o 
  -1   8  14      660.66      618.98     13.51 o 
   0   8  14       37.53       54.45      4.20 o 
   1   8  14      690.85      628.82     13.81 o 
   2   8  14      175.16      185.44      9.54 o 
   3   8  14      105.31       95.64      6.90 o 
   4   8  14       34.75       32.64      4.53 o 
   5   8  14       80.37       73.26      6.79 o 
   6   8  14       16.90       16.56      4.12 o 
   7   8  14      308.90      301.80     13.14 o 
  -7   9  14        8.28       12.37      4.05 o 
  -6   9  14       10.24       15.30      8.25 o 
  -5   9  14      118.30      121.68      8.75 o 
  -4   9  14      177.15      167.12      6.49 o 
  -3   9  14      406.42      399.51     10.66 o 
  -2   9  14       55.73       58.90      5.37 o 
  -1   9  14      611.32      616.41     13.59 o 
   0   9  14       35.25       44.48      3.90 o 
   1   9  14      607.31      609.17     13.73 o 
   2   9  14       60.25       55.16      5.33 o 
   3   9  14      407.42      433.92     13.89 o 
   4   9  14      175.52      151.14      8.15 o 
   5   9  14      113.80      119.59      8.44 o 
   6   9  14       10.75       11.04      4.15 o 
   7   9  14        8.78       17.23      4.54 o 
  -7  10  14        1.45        1.52      3.20 o 
  -6  10  14       47.41       39.30      5.30 o 
  -5  10  14       22.65       33.47      7.13 o 
  -4  10  14      121.64      120.55      5.82 o 
  -3  10  14      457.73      478.62     20.04 o 
  -2  10  14       54.51       68.96      4.83 o 
  -1  10  14       71.88       80.98      4.99 o 
   0  10  14      411.69      379.77     10.22 o 
   1  10  14       67.21       78.81      5.05 o 
   2  10  14       58.50       65.73      6.55 o 
   3  10  14      453.93      471.14     15.15 o 
   4  10  14      121.36      118.66      8.17 o 
   5  10  14       21.99       37.06      5.94 o 
   6  10  14       46.87       37.21      5.72 o 
   7  10  14        1.02        1.52      3.48 o 
  -6  11  14       13.71       10.28      5.73 o 
  -5  11  14        9.82       16.25      2.98 o 
  -4  11  14       39.85       42.26      4.13 o 
  -3  11  14       94.08      110.82      6.28 o 
  -2  11  14        4.68        2.27      3.44 o 
  -1  11  14       69.87       59.64      4.52 o 
   0  11  14       21.62       21.66      3.30 o 
   1  11  14       73.31       58.85      4.69 o 
   2  11  14        4.91        4.30      4.80 o 
   3  11  14       91.31       98.65      7.44 o 
   4  11  14       41.35       42.87      5.40 o 
   5  11  14       10.22       12.22      4.64 o 
   6  11  14       12.69       10.76      7.79 o 
  -5  12  14       69.78       67.71      5.18 o 
  -4  12  14       15.84       23.69      3.32 o 
  -3  12  14       17.11       16.47      3.00 o 
  -2  12  14      121.39      118.71      7.85 o 
  -1  12  14      103.60      108.23      6.02 o 
   0  12  14       55.75       78.03      5.26 o 
   1  12  14      100.13      110.37      6.10 o 
   2  12  14      123.59      111.46      8.78 o 
   3  12  14       16.55       21.73      5.53 o 
   4  12  14       15.50       28.90      4.79 o 
   5  12  14       69.93       68.46      7.07 o 
  -5  13  14       24.82       41.64     12.56 o 
  -4  13  14       37.06       40.62      6.80 o 
  -3  13  14       53.48       55.11      6.35 o 
  -2  13  14       27.85       30.04      5.07 o 
  -1  13  14      458.39      451.39     12.38 o 
   0  13  14        4.43       11.34      3.44 o 
   1  13  14      461.44      462.48     14.78 o 
   2  13  14       29.25       32.84      4.63 o 
   3  13  14       52.50       48.14      5.70 o 
   4  13  14       37.21       47.55     16.21 o 
   5  13  14       24.36       24.89      5.14 o 
  -4  14  14       15.75       16.19      4.53 o 
  -3  14  14       16.51       22.92      4.67 o 
  -2  14  14       46.59       51.96      6.25 o 
  -1  14  14       10.60        5.28      6.27 o 
   0  14  14       40.34       46.38      4.80 o 
   1  14  14       10.55       13.40      3.83 o 
   2  14  14       45.55       49.48      8.63 o 
   3  14  14       17.46       20.81      6.70 o 
   4  14  14       16.44       19.59      6.39 o 
  -2  15  14      210.16      235.77     11.61 o 
  -1  15  14        4.62        1.69      3.53 o 
   0  15  14       13.12       13.33      3.30 o 
   1  15  14        4.05        0.18      3.27 o 
   2  15  14      208.83      227.70     11.29 o 
   1   0  15      257.82      293.34      9.41 o 
   2   0  15        8.65        6.87      2.15 o 
   3   0  15        0.63        3.44      2.20 o 
   4   0  15       10.47        8.76      2.53 o 
   5   0  15      143.72      147.68      7.91 o 
   6   0  15       81.79       84.37      6.13 o 
   7   0  15       28.03       30.63      3.78 o 
   8   0  15       29.66       32.72      4.32 o 
  -8   1  15       72.90       68.35      5.65 o 
  -7   1  15       13.35       15.68      3.04 o 
  -6   1  15       42.75       42.04      3.68 o 
  -5   1  15       36.73       35.35      3.40 o 
  -4   1  15      884.66      904.21     15.71 o 
  -3   1  15        3.50        5.23      1.92 o 
  -2   1  15       32.60       37.08      2.95 o 
  -1   1  15      440.64      425.82      8.68 o 
   0   1  15      354.19      336.66      8.51 o 
   1   1  15      446.71      436.71     10.16 o 
   2   1  15       31.30       31.07      3.08 o 
   3   1  15        2.64        8.01      2.37 o 
   4   1  15      889.76      878.65     17.85 o 
   5   1  15       36.17       33.09      3.68 o 
   6   1  15       42.07       45.27      4.32 o 
   7   1  15       13.37       17.28      3.18 o 
   8   1  15       72.74       75.59      7.02 o 
  -8   2  15       18.64       15.06      6.24 o 
  -7   2  15        4.02        6.09      2.24 o 
  -6   2  15       21.90       24.09      3.60 o 
  -5   2  15       60.18       68.50      4.25 o 
  -4   2  15      971.63      941.33     16.27 o 
  -3   2  15      188.91      216.33      7.08 o 
  -2   2  15       70.32       67.52      4.34 o 
  -1   2  15      190.58      180.59      5.23 o 
   0   2  15        4.72        2.74      1.66 o 
   1   2  15      190.48      175.16      6.02 o 
   2   2  15       69.93       63.05      4.12 o 
   3   2  15      186.46      184.49      9.73 o 
   4   2  15      968.46      950.16     18.80 o 
   5   2  15       55.98       58.00      4.59 o 
   6   2  15       19.46       24.20      3.56 o 
   7   2  15        4.03        2.70      2.17 o 
   8   2  15       17.54       20.70      3.46 o 
  -8   3  15        6.47       13.75      3.72 o 
  -7   3  15       31.94       33.38      5.28 o 
  -6   3  15      162.58      156.92      6.97 o 
  -5   3  15      246.19      235.72      8.03 o 
  -4   3  15      175.47      164.28      6.35 o 
  -3   3  15      317.51      283.19      8.30 o 
  -2   3  15      449.14      440.06     10.08 o 
  -1   3  15      370.86      349.87     10.58 o 
   0   3  15     1154.69     1090.00     27.92 o 
   1   3  15      379.55      365.19      7.63 o 
   2   3  15      455.02      438.64     10.47 o 
   3   3  15      317.68      279.07      8.15 o 
   4   3  15      166.71      154.06     11.21 o 
   5   3  15      242.04      232.19      7.93 o 
   6   3  15      164.10      161.99      6.95 o 
   7   3  15       31.95       31.72      3.36 o 
   8   3  15        6.95        6.35      3.30 o 
  -8   4  15       22.50       22.22      4.11 o 
  -7   4  15      128.56      133.46      7.30 o 
  -6   4  15      100.47      100.86      6.20 o 
  -5   4  15       94.05       95.95      5.75 o 
  -4   4  15       92.50      103.67      5.50 o 
  -3   4  15       40.70       45.63      3.82 o 
  -2   4  15      520.93      493.01     16.98 o 
  -1   4  15      135.64      124.96      5.24 o 
   0   4  15      194.38      212.60      9.65 o 
   1   4  15      131.19      114.72      6.20 o 
   2   4  15      524.87      492.14     23.38 o 
   3   4  15       36.43       32.35      3.29 o 
   4   4  15       93.08      106.25      7.20 o 
   5   4  15       95.77       94.76      6.30 o 
   6   4  15      103.17       92.46      5.96 o 
   7   4  15      129.90      121.28      5.85 o 
   8   4  15       23.04       28.17      3.80 o 
  -8   5  15       32.90       27.62      4.26 o 
  -7   5  15       29.09       24.37      3.89 o 
  -6   5  15      174.92      154.97      6.82 o 
  -5   5  15      487.92      480.77     12.16 o 
  -4   5  15       88.11      114.63      5.84 o 
  -3   5  15      341.28      323.79      8.84 o 
  -2   5  15      343.03      339.73      7.51 o 
  -1   5  15      731.02      691.50     13.58 o 
   0   5  15      139.36      147.18      4.80 o 
   1   5  15      749.72      714.09     14.36 o 
   2   5  15      339.43      332.80      8.86 o 
   3   5  15      340.19      321.34      8.88 o 
   4   5  15       86.26      102.16      5.34 o 
   5   5  15      500.06      491.70     12.28 o 
   6   5  15      179.81      161.12     10.30 o 
   7   5  15       30.32       20.69      3.70 o 
   8   5  15       30.54       27.46      4.07 o 
  -8   6  15       31.03       31.05      5.47 o 
  -7   6  15       89.90      110.22      9.16 o 
  -6   6  15        6.16        5.94      3.50 o 
  -5   6  15       92.29       96.42      9.49 o 
  -4   6  15      102.23       83.26      4.80 o 
  -3   6  15       45.32       38.40      5.30 o 
  -2   6  15      186.90      183.60      7.91 o 
  -1   6  15      701.56      699.39     23.92 o 
   0   6  15      369.61      387.93      8.23 o 
   1   6  15      693.96      652.05     26.94 o 
   2   6  15      176.86      146.43      5.74 o 
   3   6  15       50.82       42.84      3.64 o 
   4   6  15      107.95       88.38      5.31 o 
   5   6  15       92.39       91.78      5.54 o 
   6   6  15        6.57        7.07      2.57 o 
   7   6  15       87.41      100.81      8.83 o 
   8   6  15       31.10       37.02      4.53 o 
  -7   7  15       71.00       77.00      7.15 o 
  -6   7  15      104.99       99.77      7.58 o 
  -5   7  15       36.85       33.50      4.76 o 
  -4   7  15       73.50       75.47      4.81 o 
  -3   7  15       42.50       43.24      4.85 o 
  -2   7  15      223.82      215.20      9.01 o 
  -1   7  15       90.86       91.22      5.82 o 
   0   7  15       65.94       50.36      3.96 o 
   1   7  15       84.89       96.10      5.34 o 
   2   7  15      215.39      195.28      8.55 o 
   3   7  15       46.77       48.12      5.15 o 
   4   7  15       77.35       77.92      8.98 o 
   5   7  15       38.19       32.59      4.99 o 
   6   7  15      110.58      106.49     12.46 o 
   7   7  15       71.57       71.04      7.50 o 
  -7   8  15       11.62        6.61      3.70 o 
  -6   8  15       12.46       12.54      4.08 o 
  -5   8  15      134.90      126.83      7.58 o 
  -4   8  15       43.86       46.53      4.15 o 
  -3   8  15      211.26      213.77      9.05 o 
  -2   8  15       67.01       75.49      9.72 o 
  -1   8  15      429.36      430.92     10.66 o 
   0   8  15     1274.63     1255.97     23.25 o 
   1   8  15      426.30      404.90     13.09 o 
   2   8  15       63.18       64.81      5.74 o 
   3   8  15      206.45      211.84      9.19 o 
   4   8  15       44.11       40.62      5.18 o 
   5   8  15      135.97      118.69      8.41 o 
   6   8  15       12.02       12.95      4.01 o 
   7   8  15       12.35       17.12      5.53 o 
  -7   9  15       53.05       67.07      6.74 o 
  -6   9  15       80.02       86.65      7.35 o 
  -5   9  15        9.76        8.61      3.39 o 
  -4   9  15       11.90       18.95      3.05 o 
  -3   9  15       55.71       58.97      4.65 o 
  -2   9  15      257.48      242.61      9.76 o 
  -1   9  15        2.92       -0.99      2.49 o 
   0   9  15       25.02       32.17      3.53 o 
   1   9  15        2.19       -1.09      2.30 o 
   2   9  15      253.77      244.26      9.95 o 
   3   9  15       54.97       56.91      5.78 o 
   4   9  15       10.80       11.60      6.09 o 
   5   9  15        9.50        6.68      8.30 o 
   6   9  15       79.14       72.80      7.43 o 
   7   9  15       53.88       70.61      7.53 o 
  -6  10  15       56.17       58.80      6.36 o 
  -5  10  15       83.98       84.38      6.99 o 
  -4  10  15      194.26      179.24      6.99 o 
  -3  10  15       29.21       29.17      3.65 o 
  -2  10  15      289.39      295.82     11.15 o 
  -1  10  15      147.55      143.10      6.03 o 
   0  10  15       86.39       76.30      5.03 o 
   1  10  15      147.92      153.14      7.67 o 
   2  10  15      292.08      289.70     11.12 o 
   3  10  15       30.90       24.83      4.30 o 
   4  10  15      197.84      186.17      9.41 o 
   5  10  15       85.16       87.41     13.14 o 
   6  10  15       57.25       62.17      6.83 o 
  -6  11  15       44.64       53.49      6.25 o 
  -5  11  15       35.39       47.94      5.73 o 
  -4  11  15       13.27       10.97      2.69 o 
  -3  11  15       36.21       41.16      4.08 o 
  -2  11  15       90.33       90.11      5.75 o 
  -1  11  15      255.13      280.31     11.03 o 
   0  11  15        3.08        1.90      2.32 o 
   1  11  15      259.02      273.30     10.92 o 
   2  11  15       88.92       84.89      6.96 o 
   3  11  15       36.26       35.15      4.90 o 
   4  11  15       14.23       10.64      3.96 o 
   5  11  15       35.44       34.22      5.23 o 
   6  11  15       44.02       46.62      6.37 o 
  -5  12  15       18.21       17.40      4.21 o 
  -4  12  15       13.23       15.03      5.31 o 
  -3  12  15       41.80       48.03      5.93 o 
  -2  12  15      189.34      186.38      7.46 o 
  -1  12  15        5.04        5.56      2.66 o 
   0  12  15      103.03      122.30      7.04 o 
   1  12  15        5.51       10.78      4.74 o 
   2  12  15      184.10      186.03     12.23 o 
   3  12  15       41.53       48.20      5.85 o 
   4  12  15       12.79       11.00      3.89 o 
   5  12  15       17.48       20.85      5.66 o 
  -4  13  15       73.04       78.44      7.30 o 
  -3  13  15       20.95       15.64      3.97 o 
  -2  13  15       20.52       15.89      3.13 o 
  -1  13  15      117.42      128.32      6.70 o 
   0  13  15        9.57        9.04      2.47 o 
   1  13  15      116.17      126.82      7.69 o 
   2  13  15       22.58       20.52      9.11 o 
   3  13  15       19.42       13.58      3.82 o 
   4  13  15       73.03       68.68      7.05 o 
  -3  14  15       13.74       16.64      4.27 o 
  -2  14  15       34.88       64.43      6.99 o 
  -1  14  15        7.80        7.05      3.67 o 
   0  14  15       34.52       49.81      4.96 o 
   1  14  15        8.48        9.23      3.80 o 
   2  14  15       37.22       52.32      8.98 o 
   3  14  15       14.84       12.33      6.24 o 
  -1  15  15       29.60       56.39      6.71 o 
   0  15  15        0.11        0.87      3.34 o 
   1  15  15       27.58       36.85      5.50 o 
   0   0  16      371.54      323.55     15.07 o 
   1   0  16      610.53      512.46     11.61 o 
   2   0  16      127.00      126.69      5.34 o 
   3   0  16        0.18        2.85      2.08 o 
   4   0  16      193.94      177.35      6.79 o 
   5   0  16       41.18       37.75      3.98 o 
   6   0  16       12.45       12.41      2.82 o 
   7   0  16       52.83       63.46      5.21 o 
   8   0  16       56.41       58.77      4.67 o 
  -8   1  16        5.95       10.36      3.08 o 
  -7   1  16       24.81       31.21      4.06 o 
  -6   1  16       75.49       74.60      5.41 o 
  -5   1  16       14.40       16.34      2.79 o 
  -4   1  16      460.58      407.29      9.33 o 
  -3   1  16      225.15      226.03      6.64 o 
  -2   1  16      585.98      576.42     11.15 o 
  -1   1  16      324.56      322.37     10.87 o 
   0   1  16       97.42       81.90      4.38 o 
   1   1  16      324.04      333.47      8.79 o 
   2   1  16      600.18      584.46     12.86 o 
   3   1  16      223.65      222.49      7.27 o 
   4   1  16      449.54      376.93     10.59 o 
   5   1  16       13.18       18.65      3.39 o 
   6   1  16       76.26       78.06      5.51 o 
   7   1  16       24.12       31.11      3.99 o 
   8   1  16        5.55        7.60      2.55 o 
  -8   2  16       43.25       49.21      7.66 o 
  -7   2  16       32.47       31.00      4.25 o 
  -6   2  16      146.73      147.89      6.03 o 
  -5   2  16       17.31        8.30      2.53 o 
  -4   2  16       37.92       33.35      3.39 o 
  -3   2  16      177.23      185.20      6.80 o 
  -2   2  16      231.03      228.82      7.33 o 
  -1   2  16      214.51      201.04      5.63 o 
   0   2  16       54.83       65.80      3.55 o 
   1   2  16      216.26      198.34      6.56 o 
   2   2  16      224.92      217.56      7.06 o 
   3   2  16      173.65      178.53      7.32 o 
   4   2  16       35.74       33.13      3.66 o 
   5   2  16       17.61        9.83      2.65 o 
   6   2  16      146.27      154.92      6.80 o 
   7   2  16       32.38       36.04      4.20 o 
   8   2  16       41.75       43.85      4.22 o 
  -8   3  16       11.47       11.05      3.53 o 
  -7   3  16       20.81       31.82      4.29 o 
  -6   3  16       47.90       45.28      4.69 o 
  -5   3  16      130.73      111.25      6.29 o 
  -4   3  16      612.69      592.88     13.88 o 
  -3   3  16      110.52       92.11      5.21 o 
  -2   3  16      125.04      110.51      4.22 o 
  -1   3  16       69.85       68.94      3.65 o 
   0   3  16      171.55      190.35      5.41 o 
   1   3  16       70.90       78.59      4.47 o 
   2   3  16      122.80      116.03      6.74 o 
   3   3  16      105.48       91.27      7.03 o 
   4   3  16      625.90      605.80     13.82 o 
   5   3  16      129.20      109.83      5.79 o 
   6   3  16       50.27       54.64      4.84 o 
   7   3  16       21.72       26.44      3.92 o 
   8   3  16       11.28        6.54      3.20 o 
  -8   4  16       20.51       25.78      4.08 o 
  -7   4  16       14.77       18.68      3.58 o 
  -6   4  16      142.73      134.78      7.02 o 
  -5   4  16      121.05      116.14      6.10 o 
  -4   4  16       87.81       87.39      5.38 o 
  -3   4  16      188.13      198.52      6.87 o 
  -2   4  16      590.05      557.80     12.52 o 
  -1   4  16       32.54       28.15      2.68 o 
   0   4  16      416.44      394.97      8.35 o 
   1   4  16       31.05       30.82      3.23 o 
   2   4  16      603.11      547.12     12.40 o 
   3   4  16      188.49      198.86      6.91 o 
   4   4  16       91.15       90.76      5.39 o 
   5   4  16      117.49      121.24      6.16 o 
   6   4  16      149.26      136.03      6.79 o 
   7   4  16       14.00       17.49      3.30 o 
   8   4  16       19.55       24.62      3.87 o 
  -7   5  16       37.23       23.98      4.83 o 
  -6   5  16       19.19       19.21      3.44 o 
  -5   5  16       38.21       40.09      4.05 o 
  -4   5  16      138.11      140.78      6.02 o 
  -3   5  16      319.84      291.80      8.40 o 
  -2   5  16      227.28      221.40      7.20 o 
  -1   5  16      168.00      167.33      6.01 o 
   0   5  16       31.54       28.50      3.35 o 
   1   5  16      163.73      163.28      5.93 o 
   2   5  16      216.54      238.10      9.33 o 
   3   5  16      323.30      271.45     15.52 o 
   4   5  16      133.91      141.30      9.11 o 
   5   5  16       38.99       36.22      3.91 o 
   6   5  16       18.58       19.97      4.20 o 
   7   5  16       38.15       33.97      5.26 o 
  -7   6  16        0.16       -2.23      3.33 o 
  -6   6  16       19.92       19.59      4.23 o 
  -5   6  16       75.38       82.87      6.76 o 
  -4   6  16      127.76      110.24      6.85 o 
  -3   6  16       44.52       44.39      4.79 o 
  -2   6  16      465.47      445.62     13.67 o 
  -1   6  16      394.74      384.13      9.71 o 
   0   6  16      313.97      290.98      6.96 o 
   1   6  16      386.05      382.24      9.65 o 
   2   6  16      452.89      444.54     10.78 o 
   3   6  16       45.15       50.48      4.53 o 
   4   6  16      127.06      119.22      5.66 o 
   5   6  16       73.92       78.30      7.02 o 
   6   6  16       19.90       27.89      3.68 o 
   7   6  16        0.14       -2.16      3.56 o 
  -7   7  16       30.71       32.95      5.22 o 
  -6   7  16      120.40      115.55      8.07 o 
  -5   7  16      113.69      118.53      7.84 o 
  -4   7  16       25.69       22.64      3.88 o 
  -3   7  16       16.43       11.60      3.29 o 
  -2   7  16       76.25       84.06      6.37 o 
  -1   7  16       87.70      108.96      5.18 o 
   0   7  16     1167.02     1086.37     20.63 o 
   1   7  16       90.55       98.91      6.62 o 
   2   7  16       73.35       88.21      6.51 o 
   3   7  16       16.06       12.62      3.40 o 
   4   7  16       28.33       29.02      4.38 o 
   5   7  16      111.96      102.82      7.92 o 
   6   7  16      117.27      105.22     14.77 o 
   7   7  16       30.91       34.79     10.73 o 
  -7   8  16        1.85        3.21      3.40 o 
  -6   8  16      178.59      175.43      9.26 o 
  -5   8  16       67.75       69.69      6.47 o 
  -4   8  16       20.14       24.04      3.25 o 
  -3   8  16       28.39       26.65      4.16 o 
  -2   8  16       17.91       11.93      3.22 o 
  -1   8  16      466.73      497.59     11.89 o 
   0   8  16      378.14      388.35     10.28 o 
   1   8  16      467.87      495.93     14.96 o 
   2   8  16       18.59       13.30      7.66 o 
   3   8  16       28.43       26.01      6.01 o 
   4   8  16       20.05       31.12      5.05 o 
   5   8  16       67.24       67.08      6.73 o 
   6   8  16      179.36      189.92     10.57 o 
   7   8  16        1.57       -0.11      7.26 o 
  -6   9  16       39.59       38.30      5.40 o 
  -5   9  16       76.90       82.59      7.11 o 
  -4   9  16       81.66       87.61      5.83 o 
  -3   9  16       40.50       37.83      4.81 o 
  -2   9  16      304.08      281.18     10.83 o 
  -1   9  16        1.43       -1.24      4.85 o 
   0   9  16       40.86       41.07      4.08 o 
   1   9  16        1.82        5.00      4.01 o 
   2   9  16      301.06      265.23     10.67 o 
   3   9  16       41.53       35.66      8.09 o 
   4   9  16       81.38       81.43      7.79 o 
   5   9  16       77.28       86.69      7.82 o 
   6   9  16       39.81       46.82      6.24 o 
  -6  10  16        6.88        3.84      3.54 o 
  -5  10  16       20.69       20.80      4.33 o 
  -4  10  16        4.77        4.10      2.77 o 
  -3  10  16       83.57       90.66      5.70 o 
  -2  10  16       41.68       33.35      4.87 o 
  -1  10  16       91.13       96.91      7.14 o 
   0  10  16       74.18       75.88      4.98 o 
   1  10  16       93.72       96.85      7.08 o 
   2  10  16       39.63       36.79      4.98 o 
   3  10  16       80.29       99.09      7.71 o 
   4  10  16        4.91        4.12      3.37 o 
   5  10  16       20.87       21.10      4.63 o 
   6  10  16        6.50        5.57      3.76 o 
  -5  11  16       21.95       17.47      8.17 o 
  -4  11  16      100.92       97.59      6.00 o 
  -3  11  16       36.33       51.93      4.65 o 
  -2  11  16        4.20        5.65      2.59 o 
  -1  11  16      147.13      156.45      8.63 o 
   0  11  16       21.18       33.59      3.83 o 
   1  11  16      144.04      141.95      7.80 o 
   2  11  16        4.41        4.29      3.18 o 
   3  11  16       35.93       47.91      6.98 o 
   4  11  16       98.22      107.86      8.43 o 
   5  11  16       22.54       26.02      4.80 o 
  -4  12  16       21.63       25.50      3.62 o 
  -3  12  16       11.71       13.57      2.99 o 
  -2  12  16        8.86       17.44      3.18 o 
  -1  12  16        6.43       14.43      3.76 o 
   0  12  16      639.36      707.40     16.24 o 
   1  12  16        6.20       10.82      3.58 o 
   2  12  16        9.10        8.27      3.52 o 
   3  12  16       12.54       11.27      5.84 o 
   4  12  16       22.11       19.01      4.15 o 
  -3  13  16       13.83       14.08      3.40 o 
  -2  13  16       22.73       16.45      3.59 o 
  -1  13  16       25.89       33.21      4.81 o 
   0  13  16       50.58       67.48      5.19 o 
   1  13  16       26.33       30.49      4.57 o 
   2  13  16       22.42       30.83     11.82 o 
   3  13  16       14.00       15.90      4.23 o 
  -2  14  16       34.70       42.35      6.04 o 
  -1  14  16        5.38       13.05      6.60 o 
   0  14  16        5.42        6.95      5.02 o 
   1  14  16        5.90        9.29      5.53 o 
   2  14  16       35.37       48.46      9.08 o 
   1   0  17       86.31       80.13      6.32 o 
   2   0  17       84.63       64.72      4.44 o 
   3   0  17      303.34      329.26      9.25 o 
   4   0  17      301.50      238.78      7.97 o 
   5   0  17       72.37       74.84      6.54 o 
   6   0  17       76.19       78.29      9.54 o 
   7   0  17       50.64       55.19      5.05 o 
   8   0  17        4.78        3.47      4.46 o 
  -7   1  17       24.58       33.14      4.07 o 
  -6   1  17        8.47       11.94      2.91 o 
  -5   1  17       58.31       54.10      5.90 o 
  -4   1  17       13.25       17.81      3.21 o 
  -3   1  17       44.19       38.22      9.43 o 
  -2   1  17       24.04       31.84      3.47 o 
  -1   1  17      220.26      217.71     13.73 o 
   0   1  17      370.86      397.80      9.94 o 
   1   1  17      227.98      224.18      7.13 o 
   2   1  17       22.53       29.89      3.83 o 
   3   1  17       41.74       44.50      3.95 o 
   4   1  17       14.10       15.68      2.80 o 
   5   1  17       60.30       54.16      4.58 o 
   6   1  17        8.43        8.50      2.65 o 
   7   1  17       25.98       37.07      4.23 o 
  -7   2  17       26.11       42.97      5.45 o 
  -6   2  17        2.35       -0.55      2.66 o 
  -5   2  17      140.90      128.35      6.64 o 
  -4   2  17      100.86       99.45      5.89 o 
  -3   2  17        1.66        0.59      3.97 o 
  -2   2  17      209.34      207.34      7.17 o 
  -1   2  17      627.51      625.40     11.42 o 
   0   2  17        4.06        3.85      2.73 o 
   1   2  17      608.50      561.69     12.95 o 
   2   2  17      205.65      200.66      6.90 o 
   3   2  17        2.92        5.26      2.25 o 
   4   2  17      102.39      101.04      5.76 o 
   5   2  17      140.20      135.43      6.41 o 
   6   2  17        1.92        3.11      2.45 o 
   7   2  17       26.75       33.25      4.00 o 
  -7   3  17       19.66       25.65      5.87 o 
  -6   3  17       45.43       54.90      5.04 o 
  -5   3  17       60.45       62.96      5.11 o 
  -4   3  17      642.20      628.84     14.61 o 
  -3   3  17      242.97      242.73      8.01 o 
  -2   3  17      805.24      765.36     16.02 o 
  -1   3  17       55.30       57.31      3.51 o 
   0   3  17        0.78       -0.77      2.22 o 
   1   3  17       51.55       54.89      4.12 o 
   2   3  17      802.31      754.08     15.85 o 
   3   3  17      242.65      233.40      7.83 o 
   4   3  17      654.31      612.32     14.35 o 
   5   3  17       57.67       55.02      4.69 o 
   6   3  17       46.78       51.94      6.52 o 
   7   3  17       21.05       23.20      3.92 o 
  -7   4  17       21.23       23.41      3.90 o 
  -6   4  17       20.52       21.22      3.65 o 
  -5   4  17        4.34        7.28      2.80 o 
  -4   4  17      394.68      377.33     10.50 o 
  -3   4  17      564.20      536.26     12.77 o 
  -2   4  17       18.26       23.97      4.17 o 
  -1   4  17       88.23       82.64      4.02 o 
   0   4  17      351.55      397.33      8.55 o 
   1   4  17       92.05       77.69      4.65 o 
   2   4  17       19.18       18.40      2.86 o 
   3   4  17      562.18      536.75     12.74 o 
   4   4  17      401.10      370.88     10.44 o 
   5   4  17        5.04        9.78      2.76 o 
   6   4  17       19.76       20.84      3.48 o 
   7   4  17       21.94       31.60      3.91 o 
  -7   5  17       61.61       55.61      6.71 o 
  -6   5  17       18.60       27.01      6.24 o 
  -5   5  17      254.24      266.77     12.76 o 
  -4   5  17       17.26       12.64      2.87 o 
  -3   5  17       46.73       45.43      4.15 o 
  -2   5  17      103.50      109.68      5.25 o 
  -1   5  17       61.52       64.20      4.46 o 
   0   5  17      328.36      319.60      7.51 o 
   1   5  17       59.49       55.50      4.03 o 
   2   5  17      107.09      105.73      5.70 o 
   3   5  17       48.89       41.90      4.04 o 
   4   5  17       16.41       17.24      3.03 o 
   5   5  17      252.79      265.75     14.58 o 
   6   5  17       18.31       24.60      3.50 o 
   7   5  17       61.58       72.81      5.72 o 
  -7   6  17       90.81       98.85     14.69 o 
  -6   6  17      110.43      101.43      8.00 o 
  -5   6  17       54.28       65.50      6.40 o 
  -4   6  17       48.50       61.77      5.90 o 
  -3   6  17       28.78       29.14      4.17 o 
  -2   6  17       58.84       49.38      5.18 o 
  -1   6  17      339.92      348.41     14.05 o 
   0   6  17      132.54      128.61      7.55 o 
   1   6  17      339.27      348.67     11.88 o 
   2   6  17       59.64       62.66      4.33 o 
   3   6  17       29.96       30.35      3.30 o 
   4   6  17       44.75       52.84      4.32 o 
   5   6  17       54.45       56.12      4.65 o 
   6   6  17      109.98      115.06      6.48 o 
   7   6  17       89.76       99.74      6.71 o 
  -6   7  17        3.29        3.39      3.34 o 
  -5   7  17       18.50       18.80      4.04 o 
  -4   7  17        3.05       -1.64      2.62 o 
  -3   7  17       93.20       96.99      6.98 o 
  -2   7  17       64.96       67.56      5.92 o 
  -1   7  17      181.00      157.85      6.22 o 
   0   7  17      441.08      460.58     14.86 o 
   1   7  17      179.53      166.05      7.96 o 
   2   7  17       61.66       53.13      5.26 o 
   3   7  17       94.43       97.36      7.14 o 
   4   7  17        3.24        0.97      2.97 o 
   5   7  17       19.02       12.26      3.91 o 
   6   7  17        3.51        7.65      5.40 o 
  -6   8  17       53.87       53.13      6.24 o 
  -5   8  17        9.30       10.10      3.77 o 
  -4   8  17       60.68       62.83      6.15 o 
  -3   8  17      106.27      118.87      7.71 o 
  -2   8  17      133.13      126.76      7.94 o 
  -1   8  17       55.10       71.97      6.13 o 
   0   8  17      153.72      151.12      6.23 o 
   1   8  17       55.32       71.96      7.69 o 
   2   8  17      131.89      127.50      7.62 o 
   3   8  17      106.42      104.77      7.64 o 
   4   8  17       60.37       48.38      5.73 o 
   5   8  17        8.92        8.43      3.93 o 
   6   8  17       54.46       53.01      6.58 o 
  -6   9  17       33.74       35.96      7.89 o 
  -5   9  17       42.27       53.24      6.13 o 
  -4   9  17       73.50       89.94      7.27 o 
  -3   9  17       13.40       19.24      4.23 o 
  -2   9  17       61.76       55.04      6.55 o 
  -1   9  17        6.73        3.24      3.12 o 
   0   9  17      102.14      112.58      5.65 o 
   1   9  17        5.72       10.04      3.39 o 
   2   9  17       59.20       51.88      5.73 o 
   3   9  17       13.31       14.70      3.77 o 
   4   9  17       74.30       74.24      7.05 o 
   5   9  17       41.31       46.82      6.17 o 
   6   9  17       34.49       43.46      5.87 o 
  -5  10  17       54.15       46.63      6.57 o 
  -4  10  17        2.31        6.32      2.66 o 
  -3  10  17      152.17      158.50      6.84 o 
  -2  10  17       67.01       76.69      6.72 o 
  -1  10  17       27.00       30.84      4.93 o 
   0  10  17      114.01      108.04      6.86 o 
   1  10  17       26.95       29.46      4.51 o 
   2  10  17       69.56       76.91      7.03 o 
   3  10  17      154.50      170.81      9.07 o 
   4  10  17        2.34        5.30      3.71 o 
   5  10  17       53.25       54.27     12.53 o 
  -4  11  17        5.99       13.26      3.06 o 
  -3  11  17        3.09        1.66      2.41 o 
  -2  11  17       87.40       82.41      5.71 o 
  -1  11  17      133.02      141.93      8.06 o 
   0  11  17       89.20       71.85      6.37 o 
   1  11  17      136.13      125.08      8.47 o 
   2  11  17       89.75       85.06      7.18 o 
   3  11  17        3.23        3.48      3.37 o 
   4  11  17        6.50        7.97      3.91 o 
  -4  12  17        8.16        9.00      2.75 o 
  -3  12  17       12.48       13.14      3.15 o 
  -2  12  17       30.35       42.11      4.43 o 
  -1  12  17       65.79       60.80      6.26 o 
   0  12  17       22.62       25.12      4.48 o 
   1  12  17       66.62       67.56      6.49 o 
   2  12  17       29.93       38.50      5.40 o 
   3  12  17       11.31       10.49      3.86 o 
   4  12  17        8.52       12.08      4.00 o 
  -2  13  17        4.66       11.07      3.12 o 
  -1  13  17       71.39       71.89      5.78 o 
   0  13  17        0.26        0.41      4.52 o 
   1  13  17       71.77       80.25      7.09 o 
   2  13  17        4.15        1.90      3.91 o 
   0   0  18       66.80       90.48      9.08 o 
   1   0  18        1.60        0.50      2.75 o 
   2   0  18       38.44       37.00      3.69 o 
   3   0  18       24.18       22.50      3.14 o 
   4   0  18      386.93      381.04     10.66 o 
   5   0  18        0.24        2.97      2.54 o 
   6   0  18        2.64        2.63      2.43 o 
   7   0  18        5.17        7.43      2.78 o 
  -7   1  18        4.51        9.73      2.84 o 
  -6   1  18       16.56       15.70      3.20 o 
  -5   1  18      190.89      190.44      7.58 o 
  -4   1  18       27.51       34.62      4.45 o 
  -3   1  18       56.24       61.36      4.64 o 
  -2   1  18       91.28       70.76      6.04 o 
  -1   1  18       25.02       34.29      4.43 o 
   0   1  18       46.74       52.66      4.29 o 
   1   1  18       24.91       35.06      3.66 o 
   2   1  18       93.14       72.33      4.80 o 
   3   1  18       53.98       60.05      4.54 o 
   4   1  18       26.62       26.71      3.49 o 
   5   1  18      195.57      213.03      7.98 o 
   6   1  18       17.02       16.45      3.27 o 
   7   1  18        4.88        5.43      2.51 o 
  -7   2  18       29.23       30.27      7.79 o 
  -6   2  18       33.25       46.82      5.82 o 
  -5   2  18      130.96      152.90      7.03 o 
  -4   2  18      235.37      235.75      8.38 o 
  -3   2  18      104.86      101.18      5.90 o 
  -2   2  18       47.19       39.73      4.05 o 
  -1   2  18      349.96      360.52      8.26 o 
   0   2  18      325.72      310.49      8.75 o 
   1   2  18      349.63      335.19      9.42 o 
   2   2  18       47.86       41.55      3.94 o 
   3   2  18      103.19      109.80      5.75 o 
   4   2  18      236.36      227.00      7.91 o 
   5   2  18      129.61      145.62      6.74 o 
   6   2  18       31.81       32.67      4.05 o 
   7   2  18       29.11       34.48      4.19 o 
  -7   3  18       22.80       24.61      4.08 o 
  -6   3  18       47.27       56.58      5.20 o 
  -5   3  18      124.91      138.16      6.98 o 
  -4   3  18       76.13       74.07      5.37 o 
  -3   3  18       16.63       16.30      3.18 o 
  -2   3  18      401.98      356.02      9.87 o 
  -1   3  18      264.18      257.96      8.60 o 
   0   3  18      268.65      251.06      9.36 o 
   1   3  18      261.36      262.09      8.07 o 
   2   3  18      402.70      340.32      9.56 o 
   3   3  18       16.94       16.29      3.00 o 
   4   3  18       75.13       72.99      5.22 o 
   5   3  18      128.42      141.10      6.61 o 
   6   3  18       47.08       51.35      4.80 o 
   7   3  18       23.59       20.69      3.53 o 
  -7   4  18       16.74       18.06      3.61 o 
  -6   4  18       18.63       15.60      3.28 o 
  -5   4  18       51.56       42.34      4.48 o 
  -4   4  18       91.30       86.01      5.55 o 
  -3   4  18      164.53      155.71      6.50 o 
  -2   4  18       20.12       22.43      3.35 o 
  -1   4  18      242.13      243.53      6.62 o 
   0   4  18       51.31       51.23      3.50 o 
   1   4  18      245.19      243.38      7.76 o 
   2   4  18       22.30       19.31      3.01 o 
   3   4  18      164.90      156.13      7.68 o 
   4   4  18       89.29       81.10      5.40 o 
   5   4  18       51.56       47.93      4.54 o 
   6   4  18       18.95       23.36      3.54 o 
   7   4  18       17.38       20.24      3.53 o 
  -6   5  18       15.40       21.22      7.81 o 
  -5   5  18       46.57       51.06      6.06 o 
  -4   5  18      201.16      193.58      9.23 o 
  -3   5  18      356.54      333.39      9.61 o 
  -2   5  18      142.13      121.76      5.74 o 
  -1   5  18       97.88       91.97      4.40 o 
   0   5  18       48.29       40.94      3.24 o 
   1   5  18       97.02       94.46      5.20 o 
   2   5  18      139.01      123.37      5.62 o 
   3   5  18      355.75      317.64      9.37 o 
   4   5  18      198.14      192.14      7.33 o 
   5   5  18       45.08       55.10      5.62 o 
   6   5  18       15.61       17.94      3.35 o 
  -6   6  18        8.35       19.10      4.51 o 
  -5   6  18       27.47       45.53      5.64 o 
  -4   6  18      104.11      105.76      7.52 o 
  -3   6  18       19.12       14.16      3.67 o 
  -2   6  18       22.19       24.48      4.25 o 
  -1   6  18       75.60       74.90      4.89 o 
   0   6  18      175.60      167.74      7.94 o 
   1   6  18       74.40       70.69      6.03 o 
   2   6  18       25.01       24.95      3.95 o 
   3   6  18       17.51       14.96      7.51 o 
   4   6  18      104.42       94.04      8.07 o 
   5   6  18       27.71       30.23      3.76 o 
   6   6  18        8.59        7.37      2.80 o 
  -6   7  18        8.58       10.22      8.25 o 
  -5   7  18       19.87       26.16      4.72 o 
  -4   7  18       22.27       16.54      4.03 o 
  -3   7  18       76.80       73.97      7.61 o 
  -2   7  18       35.42       40.76     15.05 o 
  -1   7  18      120.39      125.96      7.09 o 
   0   7  18       67.49       66.32      5.87 o 
   1   7  18      123.73      116.84      7.26 o 
   2   7  18       35.10       33.96      5.18 o 
   3   7  18       80.53       85.65      6.97 o 
   4   7  18       22.46       21.16      4.37 o 
   5   7  18       19.27       16.70      4.49 o 
   6   7  18        7.96        9.03      4.01 o 
  -5   8  18       27.53       35.86      5.28 o 
  -4   8  18       43.09       42.32      6.60 o 
  -3   8  18       28.70       33.89      5.84 o 
  -2   8  18       14.89       22.52      5.61 o 
  -1   8  18       37.09       35.35      4.66 o 
   0   8  18        2.44        2.11      2.73 o 
   1   8  18       38.47       42.89      8.58 o 
   2   8  18       14.34       12.92      3.81 o 
   3   8  18       29.37       39.33      7.51 o 
   4   8  18       43.76       36.02      5.39 o 
   5   8  18       27.11       27.16      5.28 o 
  -5   9  18       27.16       26.72      4.90 o 
  -4   9  18       61.20       62.63      6.46 o 
  -3   9  18       11.07       16.03      4.25 o 
  -2   9  18       50.37       51.51      5.81 o 
  -1   9  18       66.05       69.94      9.97 o 
   0   9  18       30.96       33.50      4.51 o 
   1   9  18       64.27       68.10      6.18 o 
   2   9  18       50.77       47.42      5.65 o 
   3   9  18        9.99       11.21     10.86 o 
   4   9  18       61.64       72.12      9.11 o 
   5   9  18       27.19       32.68      5.20 o 
  -4  10  18        3.16        6.28      6.01 o 
  -3  10  18       89.96       97.55      6.45 o 
  -2  10  18      138.29      143.65      8.23 o 
  -1  10  18        5.07        5.80      9.29 o 
   0  10  18        8.97       16.32      3.91 o 
   1  10  18        5.88        2.27      3.25 o 
   2  10  18      138.64      149.29     11.87 o 
   3  10  18       89.59       95.08      7.98 o 
   4  10  18        3.52        2.48      3.44 o 
  -4  11  18        4.85       13.19      4.16 o 
  -3  11  18        7.39       15.20      3.13 o 
  -2  11  18       50.75       58.98      6.28 o 
  -1  11  18       21.04       25.50      5.94 o 
   0  11  18        4.83       -0.30      4.92 o 
   1  11  18       21.86       29.53      4.42 o 
   2  11  18       50.53       61.48     14.46 o 
   3  11  18        6.51        7.22      5.76 o 
   4  11  18        4.64        4.44      8.04 o 
  -2  12  18       10.14       10.34      2.94 o 
  -1  12  18       42.98       54.90      6.14 o 
   0  12  18       97.74      102.66     11.37 o 
   1  12  18       42.85       48.58      5.93 o 
   2  12  18       11.34       14.98      4.21 o 
   0  13  18        0.54        4.57      5.23 o 
   1   0  19       15.65       14.86      3.53 o 
   2   0  19       14.78        7.49      2.50 o 
   3   0  19        0.63       -0.14      2.08 o 
   4   0  19       41.98       43.36      4.18 o 
   5   0  19       13.04       16.27      3.29 o 
   6   0  19       88.17       90.36      6.20 o 
   7   0  19        8.19        9.03      2.99 o 
  -7   1  19       41.16       42.38      4.64 o 
  -6   1  19       34.41       35.89      4.28 o 
  -5   1  19       42.71       45.05      4.47 o 
  -4   1  19        4.23        8.59      2.80 o 
  -3   1  19      396.02      391.39     26.89 o 
  -2   1  19       97.31      106.71      8.73 o 
  -1   1  19      110.74      117.90      7.04 o 
   0   1  19      453.05      392.49     12.94 o 
   1   1  19      113.27      111.94      5.70 o 
   2   1  19       96.19      103.58      5.77 o 
   3   1  19      398.92      386.71     20.77 o 
   4   1  19        4.96        8.12      3.64 o 
   5   1  19       42.60       46.43      4.67 o 
   6   1  19       34.68       33.24      4.10 o 
   7   1  19       42.39       39.86      4.60 o 
  -6   2  19       12.75       19.36      4.74 o 
  -5   2  19       14.18       15.21      3.93 o 
  -4   2  19      219.30      230.15     10.94 o 
  -3   2  19      106.00      114.58      8.05 o 
  -2   2  19       13.46       11.37      3.53 o 
  -1   2  19      330.00      360.61     12.20 o 
   0   2  19       37.76       46.12      4.13 o 
   1   2  19      328.21      343.90     11.20 o 
   2   2  19       13.76       14.80      2.90 o 
   3   2  19      105.14      117.63      6.08 o 
   4   2  19      219.13      247.03      8.48 o 
   5   2  19       13.57        9.63      2.93 o 
   6   2  19       11.90       18.08      3.44 o 
  -6   3  19        3.01        5.54      2.81 o 
  -5   3  19       16.47       15.79      3.35 o 
  -4   3  19      146.52      129.46      8.76 o 
  -3   3  19        1.28        1.17      2.47 o 
  -2   3  19       56.88       62.59      4.93 o 
  -1   3  19       69.20       79.88      4.37 o 
   0   3  19       86.07       90.01      5.21 o 
   1   3  19       65.74       82.80      5.18 o 
   2   3  19       55.30       55.12      4.61 o 
   3   3  19        1.33        5.92      3.05 o 
   4   3  19      147.22      129.02      6.67 o 
   5   3  19       16.15       14.58      3.51 o 
   6   3  19        2.50        2.02      2.49 o 
  -6   4  19       22.62       28.63      4.20 o 
  -5   4  19       35.06       34.02      4.24 o 
  -4   4  19       45.91       50.70      4.69 o 
  -3   4  19       20.18       17.65      3.21 o 
  -2   4  19       20.26       22.92      3.46 o 
  -1   4  19      179.36      175.46      5.73 o 
   0   4  19        0.79        2.77      2.26 o 
   1   4  19      178.62      174.22      6.77 o 
   2   4  19       20.43       23.05      3.29 o 
   3   4  19       21.19       22.04      3.33 o 
   4   4  19       48.44       62.33      4.98 o 
   5   4  19       34.84       34.58      3.92 o 
   6   4  19       22.15       30.82      3.98 o 
  -6   5  19       69.77       66.59      7.14 o 
  -5   5  19       13.45       21.86      8.47 o 
  -4   5  19      158.72      164.90      8.77 o 
  -3   5  19       12.69       12.32      3.85 o 
  -2   5  19       53.96       48.93      5.38 o 
  -1   5  19      297.72      288.20     11.54 o 
   0   5  19       24.84       22.37      3.16 o 
   1   5  19      298.86      268.94     12.00 o 
   2   5  19       54.35       52.88      4.33 o 
   3   5  19       13.85       14.29      3.01 o 
   4   5  19      156.51      161.67      6.91 o 
   5   5  19       13.43       12.29      3.04 o 
   6   5  19       70.56       75.05      6.29 o 
  -6   6  19       13.26       19.71      4.48 o 
  -5   6  19       10.44       16.87      4.31 o 
  -4   6  19       54.61       50.93      5.96 o 
  -3   6  19       76.87       92.29      7.21 o 
  -2   6  19       53.35       52.45      5.67 o 
  -1   6  19      236.45      216.38      9.50 o 
   0   6  19       24.40       24.28      3.98 o 
   1   6  19      238.06      232.35      9.88 o 
   2   6  19       52.64       56.68      5.82 o 
   3   6  19       77.35       79.94     15.55 o 
   4   6  19       55.39       54.42      8.73 o 
   5   6  19       10.08       12.48      5.63 o 
   6   6  19       12.75       13.94      8.63 o 
  -5   7  19       30.65       26.44      5.00 o 
  -4   7  19        7.13        8.61      8.58 o 
  -3   7  19       18.65       17.77      4.05 o 
  -2   7  19       40.08       42.86      5.13 o 
  -1   7  19       34.79       31.84      4.65 o 
   0   7  19       33.97       40.80      5.89 o 
   1   7  19       34.82       37.56      5.48 o 
   2   7  19       42.36       35.29      4.87 o 
   3   7  19       16.72       13.41      4.02 o 
   4   7  19        7.97        5.23      3.48 o 
   5   7  19       31.15       32.68      5.33 o 
  -5   8  19       16.31       13.57      4.80 o 
  -4   8  19       47.35       55.04      6.08 o 
  -3   8  19       49.87       42.26      6.44 o 
  -2   8  19       30.10       39.69     13.85 o 
  -1   8  19        6.11        7.71      5.99 o 
   0   8  19       85.01       94.31      6.88 o 
   1   8  19        6.01        7.71      3.14 o 
   2   8  19       31.43       28.33      8.70 o 
   3   8  19       47.60       36.03      8.12 o 
   4   8  19       47.47       41.03      9.03 o 
   5   8  19       16.87       19.27      4.48 o 
  -4   9  19       76.12       84.03      7.32 o 
  -3   9  19       23.56       26.52      6.39 o 
  -2   9  19       59.04       63.18      6.54 o 
  -1   9  19        3.71        1.89      3.26 o 
   0   9  19       13.58       16.39      3.85 o 
   1   9  19        4.40        3.62      3.36 o 
   2   9  19       59.55       71.36      6.88 o 
   3   9  19       23.02       18.28      4.33 o 
   4   9  19       75.04       77.16     11.39 o 
  -4  10  19        5.38        9.99      8.68 o 
  -3  10  19        5.46        7.64      2.80 o 
  -2  10  19       39.65       43.95      5.65 o 
  -1  10  19       38.63       52.37      6.00 o 
   0  10  19      203.64      254.59     16.09 o 
   1  10  19       37.77       47.11      5.58 o 
   2  10  19       40.24       39.02      5.58 o 
   3  10  19        5.50        7.26      3.70 o 
   4  10  19        4.93        6.84      3.87 o 
  -3  11  19        0.83        2.65      2.47 o 
  -2  11  19       27.55       31.01      5.63 o 
  -1  11  19       48.62       70.99      9.69 o 
   0  11  19        0.01       -2.39      4.77 o 
   1  11  19       50.12       70.51      6.89 o 
   2  11  19       28.53       26.14      4.98 o 
   3  11  19        0.78        4.07      3.98 o 
  -1  12  19      126.57      127.67     12.69 o 
   0  12  19        0.50        4.62      5.53 o 
   1  12  19      128.42      143.48     19.33 o 
   0   0  20       48.81       42.88      7.21 o 
   1   0  20        7.69        5.08      3.28 o 
   2   0  20        2.26        5.70      2.42 o 
   3   0  20        0.28       -0.08      2.20 o 
   4   0  20       64.80       76.35      5.67 o 
   5   0  20        5.64       14.54      3.18 o 
   6   0  20        3.28       12.70      3.16 o 
  -6   1  20       50.59       61.67      6.57 o 
  -5   1  20        0.78        7.27      3.42 o 
  -4   1  20       41.85       47.14      5.52 o 
  -3   1  20       46.52       43.24      5.30 o 
  -2   1  20       90.55       84.80      8.70 o 
  -1   1  20       26.13       28.59      7.08 o 
   0   1  20      892.93      799.40     21.03 o 
   1   1  20       26.50       23.79      3.32 o 
   2   1  20       90.16       88.90      5.55 o 
   3   1  20       46.84       46.58      4.46 o 
   4   1  20       42.10       51.15      4.67 o 
   5   1  20        0.80       -3.18      2.12 o 
   6   1  20       49.56       43.34      5.13 o 
  -6   2  20       61.58       64.15      6.84 o 
  -5   2  20       60.03       69.33      6.80 o 
  -4   2  20        0.32        2.38      3.60 o 
  -3   2  20        9.26       16.98      3.67 o 
  -2   2  20       91.09       92.43      7.16 o 
  -1   2  20       20.14       17.57      4.09 o 
   0   2  20       13.66       14.93      3.03 o 
   1   2  20       20.23       19.89      3.60 o 
   2   2  20       87.76       94.98      5.74 o 
   3   2  20        8.92        9.83      2.84 o 
   4   2  20        0.29        2.56      3.30 o 
   5   2  20       59.86       64.44      5.32 o 
   6   2  20       60.67       71.75      5.83 o 
  -6   3  20       12.77       18.42      4.41 o 
  -5   3  20       18.90       26.04      4.00 o 
  -4   3  20       37.69       35.05      4.22 o 
  -3   3  20       60.62       62.41      5.15 o 
  -2   3  20      106.18      117.25      6.36 o 
  -1   3  20       37.92       33.08      3.15 o 
   0   3  20      143.90      142.18      7.08 o 
   1   3  20       38.74       27.78      3.54 o 
   2   3  20      111.00      120.99      5.96 o 
   3   3  20       59.52       70.96      5.20 o 
   4   3  20       39.76       37.37      4.11 o 
   5   3  20       19.13       18.83      3.34 o 
   6   3  20       12.30       16.15      3.46 o 
  -6   4  20       19.05       16.02      4.62 o 
  -5   4  20        3.84        9.86      5.35 o 
  -4   4  20       35.46       32.98      4.06 o 
  -3   4  20        0.13        4.17      3.35 o 
  -2   4  20       83.74      102.90      5.91 o 
  -1   4  20        5.41        3.46      2.45 o 
   0   4  20      135.19      136.08      7.15 o 
   1   4  20        4.77        2.29      2.39 o 
   2   4  20       82.46       89.23      5.56 o 
   3   4  20        0.15       -1.49      2.21 o 
   4   4  20       34.58       43.70      4.37 o 
   5   4  20        4.56        6.71      2.57 o 
   6   4  20       19.57       25.11      3.75 o 
  -5   5  20       12.39       16.11      5.86 o 
  -4   5  20       53.35       43.49      5.71 o 
  -3   5  20        2.55        6.28      4.39 o 
  -2   5  20      122.69      128.57      8.21 o 
  -1   5  20      205.73      211.49     31.08 o 
   0   5  20        2.87        5.14      2.79 o 
   1   5  20      207.68      189.55      7.14 o 
   2   5  20      118.82      114.47      6.06 o 
   3   5  20        2.36        2.89      2.33 o 
   4   5  20       53.32       53.43      4.66 o 
   5   5  20       12.44       10.09      3.20 o 
  -5   6  20       78.55       81.96      7.69 o 
  -4   6  20        0.91       -0.97      3.28 o 
  -3   6  20       32.84       42.18      5.52 o 
  -2   6  20       17.79       21.69      4.20 o 
  -1   6  20       70.32       83.67      6.83 o 
   0   6  20       65.78       85.93     16.19 o 
   1   6  20       72.45       85.44      6.95 o 
   2   6  20       18.97       22.33      4.23 o 
   3   6  20       33.23       37.87      5.25 o 
   4   6  20        0.82        4.11      6.62 o 
   5   6  20       80.97       78.74      7.71 o 
  -5   7  20        7.17       10.57      3.92 o 
  -4   7  20       47.35       52.09      6.18 o 
  -3   7  20       26.93       31.17      5.01 o 
  -2   7  20       12.76       14.27      3.91 o 
  -1   7  20       10.22       10.00      5.02 o 
   0   7  20        4.90        2.78      3.63 o 
   1   7  20        9.21        9.06      3.42 o 
   2   7  20       12.94       11.40      5.99 o 
   3   7  20       27.39       38.66      5.42 o 
   4   7  20       48.09       39.91      5.82 o 
   5   7  20        7.14       13.77      5.07 o 
  -4   8  20        1.64        5.50      3.74 o 
  -3   8  20       30.69       34.25      5.24 o 
  -2   8  20       44.93       53.75      5.96 o 
  -1   8  20        5.75       13.70      5.38 o 
   0   8  20      196.40      223.79      9.92 o 
   1   8  20        5.71        8.41      3.44 o 
   2   8  20       46.01       52.98      6.00 o 
   3   8  20       30.64       31.22      7.51 o 
   4   8  20        1.62        4.18      4.62 o 
  -3   9  20        8.47        7.00      3.84 o 
  -2   9  20       18.83       22.04      4.51 o 
  -1   9  20       43.35       41.86      7.76 o 
   0   9  20        0.15        1.32      4.77 o 
   1   9  20       41.93       53.56      5.94 o 
   2   9  20       19.44       28.54      5.09 o 
   3   9  20        8.46       10.26      4.00 o 
  -2  10  20        4.26        1.59      3.33 o 
  -1  10  20       10.35       15.63      5.68 o 
   0  10  20        7.93        8.12      5.58 o 
   1  10  20       10.51        6.92      3.85 o 
   2  10  20        3.92        6.79      3.60 o 
  -1  11  20       36.97       50.54      8.68 o 
   0  11  20        3.22        0.51      5.23 o 
   1  11  20       38.25       50.63      6.44 o 
   1   0  21      122.67      113.67      7.75 o 
   2   0  21       74.01      102.46      7.70 o 
   3   0  21       30.41       30.57      3.94 o 
   4   0  21        8.75        8.09      2.81 o 
   5   0  21        0.98        4.39      2.65 o 
  -5   1  21       22.64       21.07      4.47 o 
  -4   1  21       19.80       29.25      4.84 o 
  -3   1  21       65.34       70.58      6.61 o 
  -2   1  21       45.23       66.67     14.06 o 
  -1   1  21       82.02       71.39      6.60 o 
   0   1  21      109.95      112.59     12.94 o 
   1   1  21       84.60       80.05      7.16 o 
   2   1  21       47.09       59.80      4.92 o 
   3   1  21       67.19       68.69      6.22 o 
   4   1  21       20.07       14.58      3.20 o 
   5   1  21       22.49       26.01      6.14 o 
  -5   2  21       18.83       28.66      8.14 o 
  -4   2  21       96.10      103.54      8.00 o 
  -3   2  21      130.65      126.05      8.83 o 
  -2   2  21        7.95       10.96      3.53 o 
  -1   2  21        8.97       14.36      3.58 o 
   0   2  21        0.45        2.83      2.84 o 
   1   2  21        9.20        9.22      2.89 o 
   2   2  21        7.96        9.57      2.69 o 
   3   2  21      129.06      126.99      6.82 o 
   4   2  21       93.64      112.33      7.27 o 
   5   2  21       17.63       22.90      3.59 o 
  -5   3  21       12.10       20.28      4.41 o 
  -4   3  21        3.17        7.15      3.05 o 
  -3   3  21       14.59       13.08      3.26 o 
  -2   3  21        8.60        2.55      2.86 o 
  -1   3  21      176.62      156.02      8.21 o 
   0   3  21        3.16        7.43      2.67 o 
   1   3  21      171.89      165.07      7.09 o 
   2   3  21        8.75       15.01      3.14 o 
   3   3  21       14.74       21.28      4.18 o 
   4   3  21        3.19       13.00      3.05 o 
   5   3  21       11.59       16.86      3.27 o 
  -5   4  21       32.51       44.60      6.13 o 
  -4   4  21       13.54       17.39      4.41 o 
  -3   4  21        2.38        3.80      2.77 o 
  -2   4  21       29.58       35.33      3.94 o 
  -1   4  21       33.55       28.62      4.61 o 
   0   4  21       20.34       20.61      3.20 o 
   1   4  21       33.52       40.06      4.09 o 
   2   4  21       29.93       29.86      3.73 o 
   3   4  21        2.66        6.32      2.70 o 
   4   4  21       13.39       21.36      3.35 o 
   5   4  21       33.23       42.95      4.59 o 
  -5   5  21       30.14       32.11      7.18 o 
  -4   5  21        3.85        4.74      4.03 o 
  -3   5  21        6.55        3.82      3.51 o 
  -2   5  21        7.06        9.72      3.73 o 
  -1   5  21       20.09       29.18      6.85 o 
   0   5  21       31.17       29.30      4.48 o 
   1   5  21       21.13       29.38      5.86 o 
   2   5  21        7.01        3.55      3.28 o 
   3   5  21        6.22        7.39      3.66 o 
   4   5  21        3.62       11.17      2.88 o 
   5   5  21       31.03       42.23      4.49 o 
  -4   6  21       42.54       48.98      6.17 o 
  -3   6  21       15.68       15.71      8.09 o 
  -2   6  21       10.32        6.41      4.80 o 
  -1   6  21        3.94        4.97      4.26 o 
   0   6  21       30.02       28.61      4.48 o 
   1   6  21        4.02        8.83      3.33 o 
   2   6  21       10.30       13.46      4.01 o 
   3   6  21       15.77       12.68      4.04 o 
   4   6  21       43.74       37.23      5.55 o 
  -4   7  21       64.89       60.62      6.71 o 
  -3   7  21        2.22        3.33      3.75 o 
  -2   7  21        9.26        9.85      3.99 o 
  -1   7  21       18.11       19.49      5.94 o 
   0   7  21       39.96       54.37      5.85 o 
   1   7  21       17.15       24.18      4.43 o 
   2   7  21        9.44        1.35      3.60 o 
   3   7  21        1.92       -2.04      3.07 o 
   4   7  21       64.24       50.33      6.36 o 
  -3   8  21       37.26       43.36      5.70 o 
  -2   8  21       13.07       20.35      4.58 o 
  -1   8  21        1.13        8.58      5.48 o 
   0   8  21      108.73      111.08     12.28 o 
   1   8  21        1.21        3.90      3.28 o 
   2   8  21       12.90       19.20      4.51 o 
   3   8  21       36.51       45.15      6.06 o 
  -2   9  21       20.22       26.14      5.20 o 
  -1   9  21       81.12       83.88     10.71 o 
   0   9  21        3.10       -2.69      4.82 o 
   1   9  21       82.69       80.41      7.42 o 
   2   9  21       19.23       19.52      4.66 o 
   0  10  21        9.26       25.07      7.00 o 
   0   0  22        1.60       -1.78      4.36 o 
   1   0  22       12.07       16.36      4.05 o 
   2   0  22       64.78       69.26      6.59 o 
   3   0  22       50.14       60.36      6.38 o 
   4   0  22        0.06        0.74      3.03 o 
  -4   1  22       41.58       32.82      5.16 o 
  -3   1  22       70.37       91.03      7.46 o 
  -2   1  22       30.99       26.51      4.53 o 
  -1   1  22        7.57        9.79      3.57 o 
   0   1  22      101.60      118.95      8.31 o 
   1   1  22        7.59       13.47      7.31 o 
   2   1  22       30.82       27.79      3.92 o 
   3   1  22       70.55       69.95      5.61 o 
   4   1  22       41.03       40.06      4.55 o 
  -4   2  22        0.07        7.70      3.53 o 
  -3   2  22       21.51       15.83      4.23 o 
  -2   2  22       51.99       59.44      6.04 o 
  -1   2  22       40.46       38.49      6.22 o 
   0   2  22      124.20      119.82      8.20 o 
   1   2  22       41.15       41.73      4.26 o 
   2   2  22       51.85       60.35      5.17 o 
   3   2  22       21.77       18.73      3.72 o 
   4   2  22        0.05        3.62      4.71 o 
  -4   3  22       59.50       68.06      8.45 o 
  -3   3  22       67.19       78.06      6.98 o 
  -2   3  22       30.42       34.49      6.27 o 
  -1   3  22        8.10       10.94      3.53 o 
   0   3  22       18.95       19.35      3.27 o 
   1   3  22        8.03        9.32      2.81 o 
   2   3  22       29.63       40.43      5.13 o 
   3   3  22       66.81       66.45      5.31 o 
   4   3  22       60.44       66.33      5.41 o 
  -4   4  22        7.13       15.35      4.43 o 
  -3   4  22       19.52       27.37      5.04 o 
  -2   4  22       18.53       24.09      3.58 o 
  -1   4  22       98.40      119.67     11.04 o 
   0   4  22      101.88      107.48      6.12 o 
   1   4  22       99.40      119.52      6.28 o 
   2   4  22       18.16       25.72      3.63 o 
   3   4  22       19.72       26.78      4.51 o 
   4   4  22        7.01       14.54      3.25 o 
  -4   5  22       16.03       20.26      4.97 o 
  -3   5  22        3.53        1.91      3.47 o 
  -2   5  22       29.10       37.64     10.02 o 
  -1   5  22        6.31        0.46      4.26 o 
   0   5  22       17.02       18.81      4.39 o 
   1   5  22        6.15       14.22      3.89 o 
   2   5  22       28.22       24.82      4.59 o 
   3   5  22        4.20        3.73      3.78 o 
   4   5  22       17.06       17.72      4.73 o 
  -3   6  22       14.96       24.42      4.98 o 
  -2   6  22       63.50       67.60      6.77 o 
  -1   6  22       15.26       12.53      5.78 o 
   0   6  22      207.65      204.10     14.82 o 
   1   6  22       14.16       15.26      4.11 o 
   2   6  22       65.01       81.52     14.69 o 
   3   6  22       14.09       18.54      7.10 o 
  -2   7  22        7.91        3.77      3.76 o 
  -1   7  22       12.12       18.07      6.39 o 
   0   7  22        0.98       10.96      5.94 o 
   1   7  22       12.40       16.86      4.36 o 
   2   7  22        8.26       12.07      4.18 o 
  -1   8  22       81.61       76.88     10.55 o 
   0   8  22        0.02        1.83      4.82 o 
   1   8  22       81.68       99.84      8.07 o 
   1   0  23       36.54       51.32      5.67 o 
   2   0  23        0.42       -4.28      2.85 o 
   3   0  23        8.46       14.23      3.96 o 
  -3   1  23       21.16       27.43      8.20 o 
  -2   1  23       27.11       37.81      5.21 o 
  -1   1  23       52.05       55.30      6.17 o 
   0   1  23      163.89      166.86      9.37 o 
   1   1  23       51.86       53.72      7.41 o 
   2   1  23       26.94       33.49      9.31 o 
   3   1  23       19.75       28.31      5.53 o 
  -3   2  23      120.06      136.41     16.95 o 
  -2   2  23       29.97       32.09      5.05 o 
  -1   2  23       31.90       43.97      7.97 o 
   0   2  23        3.37        9.73      3.58 o 
   1   2  23       31.93       29.75      9.72 o 
   2   2  23       29.21       27.12      4.00 o 
   3   2  23      121.47      133.60      7.09 o 
  -3   3  23       25.60       24.17      4.85 o 
  -2   3  23       21.99       34.11      4.95 o 
  -1   3  23       20.76       26.85      4.66 o 
   0   3  23       13.16       20.98      4.31 o 
   1   3  23       20.56       22.10      3.42 o 
   2   3  23       23.17       29.58      4.04 o 
   3   3  23       25.54       26.60      3.82 o 
  -3   4  23        3.61        3.30      5.38 o 
  -2   4  23       13.29       18.83      6.09 o 
  -1   4  23        0.75       11.01      5.23 o 
   0   4  23       28.08       38.72      5.21 o 
   1   4  23        0.75        4.69      2.64 o 
   2   4  23       12.28       22.42      3.58 o 
   3   4  23        3.88        1.80      2.61 o 
  -2   5  23        0.22        1.32      4.16 o 
  -1   5  23        6.91        9.18      5.58 o 
   0   5  23      158.05      172.28     15.17 o 
   1   5  23        7.33        3.73      5.33 o 
   2   5  23        0.35        0.62      3.52 o 
  -1   6  23        4.74        5.23      5.13 o 
   0   6  23       24.48       33.29      7.56 o 
   1   6  23        4.88        8.23      4.14 o 
   0   0  24        3.44        7.92      5.13 o 
   1   0  24        0.12        3.24      4.24 o 
   2   0  24       46.28       60.46      6.35 o 
  -2   1  24       19.26       30.15      9.21 o 
  -1   1  24        3.87       10.24      3.84 o 
   0   1  24        6.11       17.23      4.19 o 
   1   1  24        3.96       15.91      3.95 o 
   2   1  24       19.52       25.00      4.70 o 
  -2   2  24        3.16        8.86      3.57 o 
  -1   2  24        9.28       15.35      4.31 o 
   0   2  24       39.67       34.14      5.03 o 
   1   2  24        9.41       17.59      5.02 o 
   2   2  24        2.69        5.96      2.84 o 
  -1   3  24       47.98       60.13      6.46 o 
   0   3  24       30.59       45.94      8.20 o 
   1   3  24       47.45       55.84      5.07 o 
   0   4  24        4.12       -7.23      4.82 o 
                                                 
